# Supplementary material for: A plasmid network from the gut microbiome of semi-isolated human groups reveals unique and shared metabolic and virulence traits
Source: Sci Rep. 2022 Jul 15;12:12102. doi: 10.1038/s41598-022-16392-z (PMC9287393; doi:10.1038/s41598-022-16392-z)
Supplement: Supplementary file 2 — Supplementary Information 2. [file 41598_2022_16392_MOESM2_ESM.xlsx]

## Sheet: Sheet1
Supplementary Table 1: Full report of the 290 plasmids identified in the gut microbiome of the Yanomami, Matses, Tunapuco, and Hadza.
Group	Sample	Plasmid Cluster	num_contigs	total_length	rep_type(s)	relaxase_type(s)	mpf_type	orit_type(s)	PredictedMobility	ARG/MRG/VF
Hadza	H1	novel_unique_15	4	5641	ColRNAI_rep_cluster_1857	-	-	-	Non-mobilizable	tem
Hadza	H10	plasmid_225	1	5354	ColRNAI_rep_cluster_1291	MOBQ	-	-	Mobilizable	-
Hadza	H10	plasmid_4502	1	3710	rep_cluster_269	-	-	-	Non-mobilizable	-
Hadza	H10	plasmid_2	1	3031	ColRNAI_rep_cluster_1987	-	-	MOBP,MOB_unknown	Mobilizable	-
Hadza	H10	plasmid_839	1	1596	Inc13	-	-	-	Non-mobilizable	-
Hadza	H10	plasmid_1223	15	41856	IncFIA	-	MPF_F	-	Non-mobilizable	-
Hadza	H10	novel_cluster_1	4	11447	IncFIB	-	-	-	Non-mobilizable	-
Hadza	H10	novel_cluster_2	1	2694	ColRNAI_rep_cluster_1857	-	-	-	Non-mobilizable	-
Hadza	H10	novel_cluster_3	1	5647	ColRNAI_rep_cluster_1987	-	-	-	Non-mobilizable	-
Hadza	H10	novel_cluster_4	1	4438	rep_cluster_475	-	-	-	Non-mobilizable	-
Hadza	H10	novel_unique_1	1	2004	ColRNAI_rep_cluster_1987	-	-	MOBP	Mobilizable	-
Hadza	H10	novel_unique_2	4	11022	IncR	MOBP	-	-	Mobilizable	-
Hadza	H10	novel_unique_3	25	51591	IncY	MOBP	MPF_F	-	Conjugative	aph,aph,tet,tet,tet
Hadza	H10	novel_unique_4	1	1697	ColRNAI_rep_cluster_1987	-	-	-	Non-mobilizable	-
Hadza	H10	novel_unique_5	1	2485	ColRNAI_rep_cluster_1857	-	-	-	Non-mobilizable	-
Hadza	H10	novel_unique_6	1	27278	rep_cluster_1704	-	-	-	Non-mobilizable	-
Hadza	H11	plasmid_4502	1	3745	rep_cluster_269	-	-	-	Non-mobilizable	-
Hadza	H11	novel_cluster_1	4	8495	IncFIB	-	-	-	Non-mobilizable	-
Hadza	H11	novel_cluster_2	1	3273	ColRNAI_rep_cluster_1857	MOBF	-	MOB_unknown	Mobilizable	-
Hadza	H11	novel_cluster_3	1	3868	ColRNAI_rep_cluster_1987	-	-	-	Non-mobilizable	-
Hadza	H11	novel_unique_7	1	1855	IncFIA	-	-	-	Non-mobilizable	-
Hadza	H11	novel_unique_8	2	3941	IncFIB	-	-	-	Non-mobilizable	-
Hadza	H12	novel_cluster_3	1	3939	ColRNAI_rep_cluster_1857,ColRNAI_rep_cluster_1987	-	-	-	Non-mobilizable	-
Hadza	H12	novel_unique_9	12	26483	IncFIA,IncFIB	-	-	-	Non-mobilizable	aph,aph,tem
Hadza	H12	novel_unique_10	4	6230	-	MOBP	-	-	Mobilizable	-
Hadza	H14	plasmid_453	1	4017	ColRNAI_rep_cluster_1857	-	-	-	Non-mobilizable	aph, tem
Hadza	H14	novel_unique_11	1	2843	rep_cluster_1683	-	-	-	Non-mobilizable	-
Hadza	H16	plasmid_1009	17	79195	IncH	MOBP	-	-	Mobilizable	-
Hadza	H16	plasmid_623	1	3194	ColRNAI_rep_cluster_1987	-	-	MOBP	Mobilizable	-
Hadza	H16	plasmid_182	1	2343	ColRNAI_rep_cluster_1987	-	-	MOBP	Mobilizable	-
Hadza	H16	plasmid_179	1	1776	ColRNAI_rep_cluster_1987	-	-	-	Non-mobilizable	-
Hadza	H16	novel_unique_12	5	11716	IncFIB	-	-	-	Non-mobilizable	aph,aph
Hadza	H16	novel_unique_13	5	11055	rep_cluster_475	-	-	-	Non-mobilizable	-
Hadza	H16	novel_unique_14	7	17689	-	MOBC	-	-	Mobilizable	evg
Hadza	H17	plasmid_4502	1	2770	rep_cluster_269	-	-	-	Non-mobilizable	-
Hadza	H17	novel_cluster_5	1	2837	rep_cluster_1683	-	-	-	Non-mobilizable	-
Hadza	H17	novel_cluster_4	1	5142	rep_cluster_475	-	-	-	Non-mobilizable	dfr
Hadza	H17	novel_cluster_6	1	4803	rep_cluster_1079	-	-	-	Non-mobilizable	-
Hadza	H18	novel_cluster_6	1	4405	rep_cluster_1079	-	-	-	Non-mobilizable	-
Hadza	H19	novel_cluster_3	1	3301	ColRNAI_rep_cluster_1987	-	-	-	Non-mobilizable	-
Hadza	H2	plasmid_841	39	62047	-	-	MPF_F	-	Non-mobilizable	sil,sil,sil,pco,pco,pco,cor
Hadza	H2	plasmid_453	1	4125	ColRNAI_rep_cluster_1857	-	-	-	Non-mobilizable	aph,tem
Hadza	H23	novel_cluster_6	1	2468	rep_cluster_1079	-	-	-	Non-mobilizable	-
Hadza	H23	novel_unique_16	1	4282	rep_cluster_269	-	-	-	Non-mobilizable	-
Hadza	H24	plasmid_4502	1	3701	rep_cluster_269	-	-	-	Non-mobilizable	-
Hadza	H24	novel_cluster_4	1	4989	rep_cluster_475	-	-	-	Non-mobilizable	dfr
Hadza	H24	novel_cluster_6	1	4813	rep_cluster_1079	-	-	-	Non-mobilizable	-
Hadza	H26	novel_unique_17	4	8529	IncFII	-	MPF_F	-	Non-mobilizable	-
Hadza	H7	plasmid_1358	8	24610	-	MOBP	-	-	Mobilizable	-
Hadza	H7	plasmid_407	1	5422	ColRNAI_rep_cluster_1857	MOBP,MOBP	-	MOBP	Mobilizable	-
Hadza	H7	novel_unique_18	3	3400	rep_cluster_896	-	-	-	Non-mobilizable	-
Hadza	H9	plasmid_22	1	4884	-	MOBF	-	MOB_unknown	Mobilizable	-
Matses	SM03	novel_cluster_7	1	3059	rep_cluster_1683	-	-	-	Non-mobilizable	-
Matses	SM05	novel_cluster_8	3	4385	rep_cluster_589	-	-	-	Non-mobilizable	-
Matses	SM05	novel_unique_19	6	8441	IncI1	-	MPF_F	-	Non-mobilizable	-
Matses	SM05	novel_unique_20	8	11369	IncFII	-	-	-	Non-mobilizable	-
Matses	SM18	plasmid_4502	1	5315	rep_cluster_269	-	-	-	Non-mobilizable	-
Matses	SM20	novel_cluster_4	1	1403	rep_cluster_475	-	-	-	Non-mobilizable	-
Matses	SM20	novel_cluster_7	1	3240	rep_cluster_1683	-	-	-	Non-mobilizable	-
Matses	SM23	novel_cluster_9	2	7173	rep_cluster_1702	-	-	-	Non-mobilizable	-
Matses	SM24	plasmid_4071	2	3379	rep_cluster_1097	-	-	-	Non-mobilizable	-
Matses	SM24	plasmid_3317	14	23304	rep_cluster_1699	-	-	-	Non-mobilizable	-
Matses	SM24	novel_cluster_8	1	1856	rep_cluster_589	-	-	-	Non-mobilizable	-
Matses	SM24	novel_unique_21	6	11822	-	MOBP	-	-	Mobilizable	ctx
Matses	SM24	novel_unique_22	9	19560	rep_cluster_570	-	-	-	Non-mobilizable	-
Matses	SM24	novel_unique_23	1	2164	-	MOBP	-	-	Mobilizable	-
Matses	SM24	novel_unique_24	1	1473	rep_cluster_1702	-	-	-	Non-mobilizable	-
Matses	SM24	novel_unique_25	1	2389	-	MOBV	-	-	Mobilizable	-
Matses	SM29	novel_unique_26	2	2707	rep_cluster_1699	-	-	-	Non-mobilizable	-
Matses	SM30	novel_cluster_4	1	2274	rep_cluster_475	-	-	-	Non-mobilizable	-
Matses	SM34	novel_cluster_9	1	8361	rep_cluster_1702	-	-	-	Non-mobilizable	-
Matses	SM34	novel_cluster_4	1	4481	rep_cluster_475	-	-	-	Non-mobilizable	-
Matses	SM39	plasmid_680	3	34076	IncN	MOBF	MPF_T	-	Conjugative	-
Matses	SM39	plasmid_920	11	115178	rep_cluster_488	-	-	-	Non-mobilizable	-
Matses	SM39	plasmid_1009	8	72096	IncY	-	-	-	Non-mobilizable	-
Matses	SM39	plasmid_476	21	83431	-	MOBP	MPF_I	MOBP	Conjugative	oqx,sil,sil,mer,fos
Matses	SM39	plasmid_80	22	67563	IncFIB	-	-	-	Non-mobilizable	-
Matses	SM39	plasmid_61	1	2090	ColRNAI_rep_cluster_1993	-	-	MOBP	Mobilizable	-
Matses	SM39	plasmid_1583	12	63233	-	-	MPF_F	-	Non-mobilizable	fyu,ybt,ybt,ybt,irp,irp,ybt,ybt,ybt,ybt,ybt
Matses	SM39	novel_cluster_5	1	2826	rep_cluster_1683	-	-	-	Non-mobilizable	-
Matses	SM39	novel_unique_27	1	4147	ColRNAI_rep_cluster_1857	MOBP,MOBP	-	-	Mobilizable	-
Matses	SM39	novel_unique_28	21	43259	IncFII,IncFII	-	MPF_F	-	Non-mobilizable	-
Matses	SM39	novel_unique_29	1	28918	IncI1	-	-	-	Non-mobilizable	-
Matses	SM39	novel_unique_30	1	24784	IncFIIA	-	-	-	Non-mobilizable	-
Matses	SM39	novel_unique_31	1	2777	ColRNAI_rep_cluster_1987	-	-	-	Non-mobilizable	-
Matses	SM40	novel_unique_32	1	64181	rep_cluster_475	-	-	-	Non-mobilizable	tet
Matses	SM43	plasmid_4071	1	8997	rep_cluster_1097	-	-	-	Non-mobilizable	-
Matses	SM43	novel_unique_33	1	1536	-	MOBF	-	MOB_unknown	Mobilizable	-
Tunapuco	HCO11	plasmid_18	1	4717	ColRNAI_rep_cluster_1857	-	-	-	Non-mobilizable	-
Tunapuco	HCO11	plasmid_23	1	5516	-	-	-	MOBP	Mobilizable	-
Tunapuco	HCO11	plasmid_410	3	39732	-	MOBP	MPF_I	MOBP	Conjugative	ctx
Tunapuco	HCO11	novel_unique_34	2	24221	-	MOBP	-	-	Mobilizable	-
Tunapuco	HCO11	novel_unique_35	1	6562	IncFIA	-	-	-	Non-mobilizable	-
Tunapuco	HCO11	novel_unique_36	1	12025	-	MOBP	-	-	Mobilizable	asta
Tunapuco	HCO11	novel_unique_37	1	12285	IncFII,IncFIIA	-	-	-	Non-mobilizable	-
Tunapuco	HCO64	plasmid_509	1	5468	ColRNAI_rep_cluster_1291	MOBQ	-	-	Mobilizable	-
Tunapuco	HCO64	plasmid_522	9	49234	IncI1	MOBP	MPF_I	-	Conjugative	-
Tunapuco	HCO64	novel_unique_38	8	25502	IncFII	-	MPF_F	-	Non-mobilizable	-
Tunapuco	HCO64	novel_unique_39	1	4694	ColRNAI_rep_cluster_1992	MOBP	-	-	Mobilizable	-
Tunapuco	HCO64	novel_unique_40	12	43253	IncFIB,IncFIIA	MOBF	MPF_F	-	Conjugative	-
Tunapuco	HCO70	plasmid_29	1	7604	ColRNAI_rep_cluster_1857	MOBP	-	MOBP	Mobilizable	-
Tunapuco	HCO70	plasmid_487	23	53347	IncFII,IncFIIA	-	MPF_I	MOBP	Mobilizable	tet,tet
Tunapuco	HCO70	novel_cluster_4	1	15585	rep_cluster_475	-	-	-	Non-mobilizable	-
Tunapuco	HCO70	novel_unique_41	5	14099	-	MOBF	-	MOBP	Mobilizable	-
Tunapuco	HCO72	plasmid_522	12	29871	-	-	MPF_I	-	Non-mobilizable	-
Tunapuco	HCO74	novel_unique_42	1	1621	ColRNAI_rep_cluster_1885	-	-	MOBP,MOB_unknown,MOB_unknown	Mobilizable	-
Yanomami	AH08	plasmid_1045	1	2296	rep_cluster_1017	-	-	-	Non-mobilizable	qac
Yanomami	AH08	novel_cluster_10	2	5416	rep_cluster_1467	-	-	-	Non-mobilizable	-
Yanomami	AH08	novel_cluster_11	1	1735	rep_cluster_7	-	-	-	Non-mobilizable	-
Yanomami	AH08	novel_cluster_13	1	16549	-	MOBP	-	-	Mobilizable	-
Yanomami	AH08	novel_cluster_14	1	13937	-	MOBP	-	-	Mobilizable	-
Yanomami	AH08	novel_cluster_15	1	10191	-	MOBP	-	-	Mobilizable	-
Yanomami	AH19	plasmid_29	3	6804	-	MOBP,MOBP	-	MOBP	Mobilizable	-
Yanomami	AH19	plasmid_214	1	2946	ColRNAI_rep_cluster_1987	-	-	MOBP	Mobilizable	qnr
Yanomami	AH19	plasmid_222	1	2745	ColRNAI_rep_cluster_1987	-	-	-	Non-mobilizable	-
Yanomami	AH19	plasmid_623	1	3367	ColRNAI_rep_cluster_1987	-	-	-	Non-mobilizable	-
Yanomami	AH19	plasmid_839	1	2264	Inc13	-	-	-	Non-mobilizable	-
Yanomami	AH19	plasmid_2902	1	1616	rep_cluster_1649	-	-	-	Non-mobilizable	-
Yanomami	AH19	plasmid_453	1	5099	ColRNAI_rep_cluster_1857	-	-	-	Non-mobilizable	tem
Yanomami	AH19	novel_cluster_16	1	3588	ColRNAI_rep_cluster_1857	-	-	-	Non-mobilizable	-
Yanomami	AH19	novel_cluster_17	1	3443	ColRNAI_rep_cluster_1987	-	-	MOBP	Mobilizable	-
Yanomami	AH19	novel_cluster_18	1	2512	ColRNAI_rep_cluster_1987	-	-	-	Non-mobilizable	-
Yanomami	AH19	novel_unique_43	1	5102	ColRNAI_rep_cluster_1291	MOBQ	-	-	Mobilizable	-
Yanomami	AH19	novel_unique_44	1	2468	ColRNAI_rep_cluster_1993	-	-	-	Non-mobilizable	-
Yanomami	AH19	novel_unique_45	1	3990	ColRNAI_rep_cluster_1994	-	-	-	Non-mobilizable	-
Yanomami	AH19	novel_unique_46	1	3067	ColRNAI_rep_cluster_1291	-	-	-	Non-mobilizable	-
Yanomami	AL18	plasmid_124	1	4068	ColRNAI_rep_cluster_1987	MOBP	-	MOBP	Mobilizable	-
Yanomami	AL18	plasmid_644	20	38693	IncFII,IncFIIA	-	MPF_T	-	Non-mobilizable	-
Yanomami	AL18	plasmid_427	1	4023	-	-	MPF_T	-	Non-mobilizable	-
Yanomami	AL18	plasmid_839	1	2143	Inc13	-	-	-	Non-mobilizable	-
Yanomami	AL18	plasmid_277	3	6380	ColRNAI_rep_cluster_1857	MOBP	-	MOBP	Mobilizable	-
Yanomami	AL18	plasmid_269	1	2794	ColRNAI_rep_cluster_1994	-	-	-	Non-mobilizable	-
Yanomami	AL18	plasmid_586	7	15883	-	-	MPF_T	-	Non-mobilizable	-
Yanomami	AL18	novel_cluster_19	1	1782	ColRNAI_rep_cluster_1885	-	-	MOB_unknown	Mobilizable	-
Yanomami	AL18	novel_cluster_13	1	2819	-	MOBP	-	-	Mobilizable	-
Yanomami	AL18	novel_unique_47	2	4687	IncFIA	-	-	-	Non-mobilizable	-
Yanomami	AL19	plasmid_277	3	4987	ColRNAI_rep_cluster_1857	-	-	MOBP,MOBP	Mobilizable	-
Yanomami	AL19	novel_cluster_15	1	29521	-	MOBP	-	-	Mobilizable	-
Yanomami	AL19	novel_cluster_13	1	4760	-	MOBP	-	-	Mobilizable	-
Yanomami	AL19	novel_unique_48	1	1929	ColRNAI_rep_cluster_1987	-	-	-	Non-mobilizable	-
Yanomami	CA02	plasmid_471	1	4121	rep_cluster_1778	MOBQ	-	MOBQ,MOBQ	Mobilizable	-
Yanomami	CA02	plasmid_282	2	5429	ColRNAI_rep_cluster_1857	MOBP	-	-	Mobilizable	-
Yanomami	CA02	plasmid_839	1	4406	Inc13	-	-	-	Non-mobilizable	-
Yanomami	CA02	plasmid_2	1	1947	ColRNAI_rep_cluster_1857	-	-	-	Non-mobilizable	-
Yanomami	CA02	plasmid_457	1	4157	IncP	MOBQ	-	-	Mobilizable	-
Yanomami	CA02	plasmid_10	2	3674	-	MOBF	-	MOB_unknown	Mobilizable	-
Yanomami	CA02	plasmid_222	1	1460	ColRNAI_rep_cluster_1987	-	-	-	Non-mobilizable	-
Yanomami	CA02	novel_cluster_20	1	4513	ColRNAI_rep_cluster_1857,rep_cluster_2050	-	-	-	Non-mobilizable	-
Yanomami	CA02	novel_cluster_18	1	2389	ColRNAI_rep_cluster_1857	-	-	-	Non-mobilizable	-
Yanomami	CA02	novel_cluster_17	1	2107	ColRNAI_rep_cluster_1987	-	-	-	Non-mobilizable	-
Yanomami	CA02	novel_unique_49	2	6784	ColRNAI_rep_cluster_1987	MOBP	-	MOBP	Mobilizable	-
Yanomami	CA02	novel_unique_50	1	3162	ColRNAI_rep_cluster_1987	-	-	-	Non-mobilizable	-
Yanomami	CA02	novel_unique_51	1	4266	ColRNAI_rep_cluster_1857	-	-	-	Non-mobilizable	-
Yanomami	CA02	novel_unique_52	1	2851	ColRNAI_rep_cluster_1987	-	-	-	Non-mobilizable	-
Yanomami	CA02	novel_unique_53	1	2061	ColRNAI_rep_cluster_1987	-	-	-	Non-mobilizable	-
Yanomami	CA02	novel_unique_54	1	1703	ColRNAI_rep_cluster_1857	-	-	-	Non-mobilizable	-
Yanomami	CA09	plasmid_3	2	5411	ColRNAI_rep_cluster_1987	MOBP	-	MOBP	Mobilizable	-
Yanomami	CA09	plasmid_471	1	4121	rep_cluster_1778	MOBQ	-	MOBQ,MOBQ	Mobilizable	-
Yanomami	CA09	plasmid_507	1	4875	ColRNAI_rep_cluster_1291	MOBQ	-	-	Mobilizable	-
Yanomami	CA09	plasmid_623	1	2584	ColRNAI_rep_cluster_1987	-	-	-	Non-mobilizable	-
Yanomami	CA09	plasmid_839	1	2132	Inc13	-	-	-	Non-mobilizable	-
Yanomami	CA09	plasmid_10	2	3089	ColRNAI_rep_cluster_1857	MOBF	-	MOB_unknown	Mobilizable	-
Yanomami	CA09	plasmid_2902	1	1542	rep_cluster_1649	-	-	-	Non-mobilizable	-
Yanomami	CA09	novel_cluster_19	1	1607	ColRNAI_rep_cluster_1885	-	-	MOB_unknown	Mobilizable	-
Yanomami	CA09	novel_cluster_16	1	3366	ColRNAI_rep_cluster_1857	-	-	-	Non-mobilizable	-
Yanomami	CA09	novel_cluster_21	1	2046	ColRNAI_rep_cluster_1987	-	-	-	Non-mobilizable	-
Yanomami	CA09	novel_cluster_17	1	1797	ColRNAI_rep_cluster_1987	-	-	-	Non-mobilizable	-
Yanomami	CA09	novel_cluster_2	1	4294	ColRNAI_rep_cluster_1857	-	-	-	Non-mobilizable	-
Yanomami	CA09	novel_unique_55	1	1438	rep_cluster_2050	-	-	-	Non-mobilizable	-
Yanomami	CA09	novel_unique_56	1	1870	ColRNAI_rep_cluster_1987	-	-	MOB_unknown	Mobilizable	-
Yanomami	CA09	novel_unique_57	1	2684	ColRNAI_rep_cluster_1857	-	-	-	Non-mobilizable	-
Yanomami	CA09	novel_unique_58	1	2322	ColRNAI_rep_cluster_1994	-	-	-	Non-mobilizable	-
Yanomami	CA09	novel_unique_59	1	1906	ColRNAI_rep_cluster_1987	-	-	-	Non-mobilizable	-
Yanomami	CA103	plasmid_229	1	4168	ColRNAI_rep_cluster_1291	-	-	-	Non-mobilizable	-
Yanomami	CA103	plasmid_214	1	2744	ColRNAI_rep_cluster_1987	-	-	MOBP	Mobilizable	qnr
Yanomami	CA103	plasmid_453	1	7649	ColRNAI_rep_cluster_1857,ColRNAI_rep_cluster_1857	MOBF	-	MOB_unknown	Mobilizable	tem
Yanomami	CA103	novel_cluster_22	1	3390	-	MOBP	-	-	Mobilizable	-
Yanomami	CA103	novel_cluster_16	1	3310	ColRNAI_rep_cluster_1857	-	-	-	Non-mobilizable	-
Yanomami	CA103	novel_cluster_12	1	2544	rep_cluster_935	-	-	-	Non-mobilizable	tet
Yanomami	CA103	novel_cluster_18	1	2388	ColRNAI_rep_cluster_1987	-	-	-	Non-mobilizable	-
Yanomami	CA103	novel_unique_60	3	4134	-	MOBP	-	MOBP,MOBP	Mobilizable	-
Yanomami	CA103	novel_unique_61	1	1765	ColRNAI_rep_cluster_1857	-	-	-	Non-mobilizable	-
Yanomami	CA46	plasmid_1140	5	90834	rep_cluster_1704	-	-	-	Non-mobilizable	-
Yanomami	CA46	novel_unique_62	6	43802	IncFII,IncFIIA	MOBF	MPF_F	-	Conjugative	-
Yanomami	CA46	novel_unique_63	1	11305	IncFIB	MOBP	-	-	Mobilizable	-
Yanomami	CA60	novel_unique_64	1	2271	rep_cluster_1281	-	-	-	Non-mobilizable	-
Yanomami	TA08	plasmid_471	1	11286	rep_cluster_1778,rep_cluster_1785	MOBQ	-	MOBQ,MOBQ	Mobilizable	-
Yanomami	TA08	plasmid_225	1	5191	ColRNAI_rep_cluster_1291	MOBQ	-	-	Mobilizable	-
Yanomami	TA08	plasmid_159	1	2947	-	-	-	MOBP	Mobilizable	-
Yanomami	TA08	plasmid_923	2	5075	-	MOBQ	-	-	Mobilizable	-
Yanomami	TA08	plasmid_305	1	3087	ColRNAI_rep_cluster_1857	-	-	-	Non-mobilizable	-
Yanomami	TA08	plasmid_2902	1	1883	rep_cluster_1649	-	-	-	Non-mobilizable	-
Yanomami	TA08	plasmid_414	1	4209	ColRNAI_rep_cluster_1885	-	-	MOB_unknown	Mobilizable	-
Yanomami	TA08	plasmid_186	2	3670	ColRNAI_rep_cluster_1987	MOBP	-	-	Mobilizable	-
Yanomami	TA08	plasmid_32	1	3409	-	-	-	MOB_unknown	Mobilizable	-
Yanomami	TA08	plasmid_3002	1	2363	rep_cluster_586	-	-	-	Non-mobilizable	-
Yanomami	TA08	plasmid_623	1	2188	ColRNAI_rep_cluster_1987	-	-	-	Non-mobilizable	-
Yanomami	TA08	plasmid_509	1	2386	-	MOBQ	-	-	Mobilizable	-
Yanomami	TA08	plasmid_839	1	2132	Inc13	-	-	-	Non-mobilizable	-
Yanomami	TA08	plasmid_58	1	1989	ColRNAI_rep_cluster_1993	-	-	-	Non-mobilizable	-
Yanomami	TA08	plasmid_110	1	3658	ColRNAI_rep_cluster_1987	-	-	-	Non-mobilizable	-
Yanomami	TA08	plasmid_5	1	1834	ColRNAI_rep_cluster_1857	-	-	-	Non-mobilizable	-
Yanomami	TA08	plasmid_214	1	3025	ColRNAI_rep_cluster_1987	-	-	MOBP,MOBP	Mobilizable	qnr
Yanomami	TA08	plasmid_161	1	1625	ColRNAI_rep_cluster_1857	-	-	-	Non-mobilizable	-
Yanomami	TA08	plasmid_10	2	2563	-	MOBF	-	MOB_unknown	Mobilizable	-
Yanomami	TA08	plasmid_529	15	39962	-	-	MPF_F	MOBF	Mobilizable	tem
Yanomami	TA08	plasmid_1025	1	2486	ColRNAI_rep_cluster_1993	-	-	-	Non-mobilizable	-
Yanomami	TA08	plasmid_95	1	4260	-	MOBP	-	MOBP	Mobilizable	-
Yanomami	TA08	plasmid_444	1	10584	IncFII,IncI1	-	-	-	Non-mobilizable	-
Yanomami	TA08	novel_cluster_22	1	4274	ColRNAI_rep_cluster_1857	MOBP	-	MOBP	Mobilizable	-
Yanomami	TA08	novel_cluster_20	1	4013	rep_cluster_2050	-	-	-	Non-mobilizable	-
Yanomami	TA08	novel_cluster_21	1	1546	ColRNAI_rep_cluster_1987	-	-	-	Non-mobilizable	-
Yanomami	TA08	novel_cluster_16	1	6428	ColRNAI_rep_cluster_1857	-	-	-	Non-mobilizable	-
Yanomami	TA08	novel_cluster_12	1	3346	rep_cluster_935	-	-	-	Non-mobilizable	tet
Yanomami	TA08	novel_cluster_18	1	2424	ColRNAI_rep_cluster_1987	-	-	-	Non-mobilizable	-
Yanomami	TA08	novel_unique_65	2	4265	-	MOBP	-	-	Mobilizable	-
Yanomami	TA08	novel_unique_66	1	2526	rep_cluster_1838	-	-	-	Non-mobilizable	-
Yanomami	TA08	novel_unique_67	2	5399	rep_cluster_1154	-	-	-	Non-mobilizable	-
Yanomami	TA08	novel_unique_68	1	2377	-	MOBP	-	-	Mobilizable	-
Yanomami	TA08	novel_unique_69	2	2887	rep_cluster_1265	-	-	-	Non-mobilizable	-
Yanomami	TA08	novel_unique_70	1	2948	rep_cluster_1218	-	-	-	Non-mobilizable	-
Yanomami	TA08	novel_unique_71	2	2990	rep_cluster_1283	-	-	-	Non-mobilizable	-
Yanomami	TA08	novel_unique_72	3	3519	rep_cluster_1172	-	-	-	Non-mobilizable	-
Yanomami	TA08	novel_unique_73	1	1830	rep_cluster_1226	-	-	-	Non-mobilizable	-
Yanomami	TA08	novel_unique_74	2	3211	rep_cluster_1247	-	-	-	Non-mobilizable	-
Yanomami	TA08	novel_unique_75	3	3761	-	MOBP	-	-	Mobilizable	-
Yanomami	TA08	novel_unique_76	1	1511	rep_cluster_1902	-	-	-	Non-mobilizable	-
Yanomami	TA08	novel_unique_77	2	2985	rep_cluster_1282	-	-	-	Non-mobilizable	-
Yanomami	TA08	novel_unique_78	1	9603	-	MOBP	-	-	Mobilizable	-
Yanomami	TA08	novel_unique_79	1	8629	ColRNAI_rep_cluster_1992	MOBP	-	-	Mobilizable	-
Yanomami	TA08	novel_unique_80	1	8488	-	MOBQ	-	-	Mobilizable	-
Yanomami	TA08	novel_unique_81	1	6875	-	MOBP	-	-	Mobilizable	-
Yanomami	TA08	novel_unique_82	1	35360	rep_cluster_187	MOBP	-	-	Mobilizable	-
Yanomami	TA08	novel_unique_83	1	5178	-	MOBP	-	MOBP	Mobilizable	-
Yanomami	TA08	novel_unique_84	1	4224	-	MOBP	-	-	Mobilizable	-
Yanomami	TA08	novel_unique_85	1	3830	-	MOBP	-	MOBP	Mobilizable	-
Yanomami	TA08	novel_unique_86	1	2799	-	MOBQ	-	-	Mobilizable	-
Yanomami	TA08	novel_unique_87	1	2012	rep_cluster_1306	-	-	-	Non-mobilizable	-
Yanomami	TA08	novel_unique_88	1	1947	ColRNAI_rep_cluster_1857	-	-	-	Non-mobilizable	-
Yanomami	TA08	novel_unique_89	1	13640	IncFII,IncFIIA	-	-	-	Non-mobilizable	-
Yanomami	TA08	novel_unique_90	1	13636	rep_cluster_1357	-	-	-	Non-mobilizable	-
Yanomami	TA08	novel_unique_91	1	1774	Inc13	-	-	-	Non-mobilizable	-
Yanomami	TA08	novel_unique_92	1	1744	rep_cluster_1749	-	-	-	Non-mobilizable	-
Yanomami	TA08	novel_unique_93	1	1737	ColRNAI_rep_cluster_1857	-	-	-	Non-mobilizable	-
Yanomami	TA08	novel_unique_94	1	11265	rep_cluster_482	-	-	-	Non-mobilizable	-
Yanomami	TA08	novel_unique_95	1	9358	rep_cluster_1259	-	-	-	Non-mobilizable	-
Yanomami	TA08	novel_unique_96	1	8535	rep_cluster_1219	-	-	-	Non-mobilizable	-
Yanomami	TA08	novel_unique_97	1	6986	rep_cluster_1254	-	-	-	Non-mobilizable	-
Yanomami	TA08	novel_unique_98	1	6611	rep_cluster_1260	-	-	-	Non-mobilizable	-
Yanomami	TA08	novel_unique_99	1	6544	ColRNAI_rep_cluster_1956	-	-	-	Non-mobilizable	-
Yanomami	TA08	novel_unique_100	1	5701	rep_cluster_1364	-	-	-	Non-mobilizable	-
Yanomami	TA08	novel_unique_101	1	5687	rep_cluster_1041	-	-	-	Non-mobilizable	-
Yanomami	TA08	novel_unique_102	1	4870	rep_cluster_1226	-	-	-	Non-mobilizable	-
Yanomami	TA08	novel_unique_103	1	4832	Inc11	-	-	-	Non-mobilizable	-
Yanomami	TA08	novel_unique_104	1	4780	rep_cluster_1364	-	-	-	Non-mobilizable	-
Yanomami	TA08	novel_unique_105	1	4762	rep_cluster_835	-	-	-	Non-mobilizable	-
Yanomami	TA08	novel_unique_106	1	4475	ColRNAI_rep_cluster_1857	-	-	-	Non-mobilizable	-
Yanomami	TA08	novel_unique_107	1	4472	rep_cluster_1219	-	-	-	Non-mobilizable	-
Yanomami	TA08	novel_unique_108	1	4434	rep_cluster_1171	-	-	-	Non-mobilizable	-
Yanomami	TA08	novel_unique_109	1	4181	rep_cluster_1219	-	-	-	Non-mobilizable	-
Yanomami	TA08	novel_unique_110	1	3933	rep_cluster_1402	-	-	-	Non-mobilizable	-
Yanomami	TA08	novel_unique_111	1	3647	ColRNAI_rep_cluster_1857	-	-	-	Non-mobilizable	-
Yanomami	TA08	novel_unique_112	1	3632	rep_cluster_690	-	-	-	Non-mobilizable	-
Yanomami	TA08	novel_unique_113	1	3556	ColRNAI_rep_cluster_1987	-	-	-	Non-mobilizable	-
Yanomami	TA08	novel_unique_114	1	3346	rep_cluster_1223	-	-	-	Non-mobilizable	-
Yanomami	TA08	novel_unique_115	1	3131	rep_cluster_1364	-	-	-	Non-mobilizable	-
Yanomami	TA08	novel_unique_116	1	3029	ColRNAI_rep_cluster_1994	-	-	-	Non-mobilizable	-
Yanomami	TA08	novel_unique_117	1	2988	rep_cluster_1172	-	-	-	Non-mobilizable	-
Yanomami	TA08	novel_unique_118	1	2832	rep_cluster_1188	-	-	-	Non-mobilizable	-
Yanomami	TA08	novel_unique_119	1	2565	rep_cluster_1233	-	-	-	Non-mobilizable	-
Yanomami	TA08	novel_unique_120	1	2525	rep_cluster_690	-	-	-	Non-mobilizable	-
Yanomami	TA08	novel_unique_121	1	16845	IncFIB	-	-	-	Non-mobilizable	-
Yanomami	TA08	novel_unique_122	1	2376	rep_cluster_1280	-	-	-	Non-mobilizable	-
Yanomami	TA08	novel_unique_123	1	2318	rep_cluster_1521	-	-	-	Non-mobilizable	-
Yanomami	TA08	novel_unique_124	1	2269	ColRNAI_rep_cluster_1857	-	-	-	Non-mobilizable	-
Yanomami	TA08	novel_unique_125	1	2252	ColRNAI_rep_cluster_1857	-	-	-	Non-mobilizable	-
Yanomami	TA24	plasmid_4605	16	57879	-	MOBP	MPF_F	-	Conjugative	-
Yanomami	TA24	novel_cluster_13	1	23462	-	MOBP	-	-	Mobilizable	-
Yanomami	TA24	novel_cluster_15	1	39454	-	MOBP	-	-	Mobilizable	-
Yanomami	TA24	novel_cluster_19	1	1607	ColRNAI_rep_cluster_1885	-	-	MOB_unknown	Mobilizable	-
Yanomami	TA24	novel_unique_126	1	1733	rep_cluster_1418	-	-	-	Non-mobilizable	-
Yanomami	TA24	novel_unique_127	1	3718	ColRNAI_rep_cluster_1987	-	-	-	Non-mobilizable	-
Yanomami	TA49	novel_unique_128	1	1498	ColRNAI_rep_cluster_1987	-	-	-	Non-mobilizable	-
Yanomami	TA49	novel_unique_129	1	1473	rep_cluster_1786	-	-	-	Non-mobilizable	-
Yanomami	TA91	plasmid_1045	1	2296	rep_cluster_1017	-	-	-	Non-mobilizable	qac
Yanomami	TA91	novel_cluster_11	1	2182	rep_cluster_7	-	-	-	Non-mobilizable	-
Yanomami	TA91	novel_cluster_10	2	3520	rep_cluster_1467	-	-	-	Non-mobilizable	-
Yanomami	TA91	novel_cluster_15	1	7426	-	MOBP	-	-	Mobilizable	-
Yanomami	TA91	novel_cluster_14	1	13683	-	MOBP	-	-	Mobilizable	-
Yanomami	TA91	novel_cluster_13	1	10199	-	MOBP	-	-	Mobilizable	-
