# Supplementary material for: A plasmid network from the gut microbiome of semi-isolated human groups reveals unique and shared metabolic and virulence traits
Source: Sci Rep. 2022 Jul 15;12:12102. doi: 10.1038/s41598-022-16392-z (PMC9287393; doi:10.1038/s41598-022-16392-z)
Supplement: Supplementary file 3 — Supplementary Information 3. [file 41598_2022_16392_MOESM3_ESM.xlsx]

## Sheet: Hierarchy 1
Supplementary Table 2: Relative abundance of the gene functions (Hierarchy 1) from the plasmids identified in the gut microbiome of the Yanomami, Matses, Tunapuco, and Hadza.
Category 1	Hadza	Matses	Tunapuco	Yanomami
Aging	0	0	0	0.78125
Amino_acid_metabolism	0.816327	0.914634	0	1.04167
Biosynthesis_of_other_secondary_metabolites	1.63265	0.304878	0	1.5625
Cancer:_overview	0	0.304878	0	2.60417
Cancer:_specific_types	0	0.304878	0	0.78125
Carbohydrate_metabolism	0	1.21951	0	2.34375
Cardiovascular_disease	0	0.304878	0	0.78125
Cell_growth_and_death	0	0.609756	0	0
Cell_motility	0.816327	0	0	1.30208
Cellular_community_-_prokaryotes	0.816327	1.52439	0.571429	0.78125
Drug_resistance:_antimicrobial	3.26531	0.609756	0	1.5625
Drug_resistance:_antineoplastic	0.816327	0.609756	0	0.78125
Endocrine_and_metabolic_disease	0	0	0	0.260417
Endocrine_system	0	0.609756	0	0.260417
Energy_metabolism	0.408163	0.304878	0	1.04167
Environmental_adaptation	0	0.304878	0	0
Folding,_sorting_and_degradation	0	0.304878	0	0.520833
Glycan_biosynthesis_and_metabolism	1.22449	0	0	0
Immune_system	0	1.21951	0	0
Infectious_disease:_bacterial	0.408163	0.609756	0	1.5625
Infectious_disease:_viral	0	0	0	0.260417
Lipid_metabolism	0	2.13415	0.571429	0.78125
Membrane_transport	0.408163	2.7439	1.14286	4.94792
Metabolism_of_cofactors_and_vitamins	3.67347	2.7439	2.28571	0.260417
Metabolism_of_other_amino_acids	0	0.609756	0	0.78125
Metabolism_of_terpenoids_and_polyketides	0	1.52439	0	0
Nucleotide_metabolism	0	3.35366	2.28571	0.78125
Poorly_characterized	1.22449	1.82927	0.571429	2.08333
Protein_families:_genetic_information_processing	8.57143	16.7683	13.7143	10.9375
Protein_families:_metabolism	3.26531	4.26829	4.57143	1.04167
Protein_families:_signaling_and_cellular_processes	39.5918	28.6585	53.7143	35.6771
Replication_and_repair	2.44898	5.18293	5.14286	1.30208
Signal_transduction	2.44898	0.304878	0	1.04167
Translation	0	0.304878	0	0.260417
Unclassified:_genetic_information_processing	23.6735	12.5	10.8571	16.1458
Unclassified:_metabolism	3.26531	3.65854	2.28571	2.86458
Unclassified:_signaling_and_cellular_processes	1.22449	2.7439	2.28571	0.260417
Xenobiotics_biodegradation_and_metabolism	0	0.609756	0	2.60417
