# Supplementary material for: A plasmid network from the gut microbiome of semi-isolated human groups reveals unique and shared metabolic and virulence traits
Source: Sci Rep. 2022 Jul 15;12:12102. doi: 10.1038/s41598-022-16392-z (PMC9287393; doi:10.1038/s41598-022-16392-z)
Supplement: Supplementary file 4 — Supplementary Information 4. [file 41598_2022_16392_MOESM4_ESM.xlsx]

## Sheet: Hierarchy 2
Supplementary Table 3: Relative abundance of the gene functions (Hierarchy 2) from the plasmids identified in the gut microbiome of the Yanomami, Matses, Tunapuco, and Hadza.
Category 1	Category 2	Hadza	Matses	Tunapuco	Yanomami
Aging	Longevity_regulating_pathway_-_worm_[PATH:ko04212]	0.0	0.0	0.0	0.78125
Amino_acid_metabolism	Cysteine_and_methionine_metabolism_[PATH:ko00270]	0.816327	0.304878	0.0	0.520833
Amino_acid_metabolism	Glycine._serine_and_threonine_metabolism_[PATH:ko00260]	0.0	0.0	0.0	0.520833
Amino_acid_metabolism	Lysine_degradation_[PATH:ko00310]	0.0	0.304878	0.0	0.0
Amino_acid_metabolism	Valine._leucine_and_isoleucine_degradation_[PATH:ko00280]	0.0	0.304878	0.0	0.0
Biosynthesis_of_other_secondary_metabolites	Biosynthesis_of_various_secondary_metabolites_-_part_3_[PATH:ko00997]	0.0	0.0	0.0	0.520833
Biosynthesis_of_other_secondary_metabolites	Penicillin_and_cephalosporin_biosynthesis_[PATH:ko00311]	1.63265	0.0	0.0	0.78125
Biosynthesis_of_other_secondary_metabolites	Prodigiosin_biosynthesis_[PATH:ko00333]	0.0	0.304878	0.0	0.260417
Cancer:_overview	Central_carbon_metabolism_in_cancer_[PATH:ko05230]	0.0	0.0	0.0	0.260417
Cancer:_overview	Chemical_carcinogenesis_[PATH:ko05204]	0.0	0.0	0.0	0.78125
Cancer:_overview	MicroRNAs_in_cancer_[PATH:ko05206]	0.0	0.0	0.0	0.520833
Cancer:_overview	Pathways_in_cancer_[PATH:ko05200]	0.0	0.304878	0.0	0.78125
Cancer:_overview	Viral_carcinogenesis_[PATH:ko05203]	0.0	0.0	0.0	0.260417
Cancer:_specific_types	Hepatocellular_carcinoma_[PATH:ko05225]	0.0	0.0	0.0	0.78125
Cancer:_specific_types	Prostate_cancer_[PATH:ko05215]	0.0	0.304878	0.0	0.0
Carbohydrate_metabolism	Butanoate_metabolism_[PATH:ko00650]	0.0	0.0	0.0	0.260417
Carbohydrate_metabolism	Fructose_and_mannose_metabolism_[PATH:ko00051]	0.0	0.609756	0.0	0.0
Carbohydrate_metabolism	Glycolysis_/_Gluconeogenesis_[PATH:ko00010]	0.0	0.0	0.0	0.78125
Carbohydrate_metabolism	Glyoxylate_and_dicarboxylate_metabolism_[PATH:ko00630]	0.0	0.609756	0.0	0.520833
Carbohydrate_metabolism	Pentose_phosphate_pathway_[PATH:ko00030]	0.0	0.0	0.0	0.520833
Carbohydrate_metabolism	Pyruvate_metabolism_[PATH:ko00620]	0.0	0.0	0.0	0.260417
Cardiovascular_disease	Fluid_shear_stress_and_atherosclerosis_[PATH:ko05418]	0.0	0.304878	0.0	0.78125
Cell_growth_and_death	Cell_cycle_-_Caulobacter_[PATH:ko04112]	0.0	0.304878	0.0	0.0
Cell_growth_and_death	Necroptosis_[PATH:ko04217]	0.0	0.304878	0.0	0.0
Cell_motility	Bacterial_chemotaxis_[PATH:ko02030]	0.816327	0.0	0.0	0.520833
Cell_motility	Flagellar_assembly_[PATH:ko02040]	0.0	0.0	0.0	0.78125
Cellular_community_-_prokaryotes	Biofilm_formation_-_Escherichia_coli_[PATH:ko02026]	0.408163	0.304878	0.571429	0.0
Cellular_community_-_prokaryotes	Biofilm_formation_-_Pseudomonas_aeruginosa_[PATH:ko02025]	0.0	0.0	4	0.260417
Cellular_community_-_prokaryotes	Biofilm_formation_-_Vibrio_cholerae_[PATH:ko05111]	0.408163	0.0	0.0	0.0
Cellular_community_-_prokaryotes	Quorum_sensing_[PATH:ko02024]	0.0	1.21951	0.0	0.520833
Drug_resistance:_antimicrobial	Cationic_antimicrobial_peptide_(CAMP)_resistance_[PATH:ko01503]	0.0	0.304878	0.0	0.0
Drug_resistance:_antimicrobial	beta-Lactam_resistance_[PATH:ko01501]	3.26531	0.304878	0.0	1.5625
Drug_resistance:_antineoplastic	Antifolate_resistance_[PATH:ko01523]	0.816327	0.609756	0.0	0.0
Drug_resistance:_antineoplastic	Platinum_drug_resistance_[PATH:ko01524]	0.0	0.0	0.0	0.78125
Endocrine_and_metabolic_disease	Type_II_diabetes_mellitus_[PATH:ko04930]	0.0	0.0	0.0	0.260417
Endocrine_system	Estrogen_signaling_pathway_[PATH:ko04915]	0.0	0.304878	0.0	0.0
Endocrine_system	Glucagon_signaling_pathway_[PATH:ko04922]	0.0	0.0	0.0	0.260417
Endocrine_system	Progesterone-mediated_oocyte_maturation_[PATH:ko04914]	0.0	0.304878	0.0	0.0
Energy_metabolism	Methane_metabolism_[PATH:ko00680]	0.0	0.0	0.0	1.04167
Energy_metabolism	Nitrogen_metabolism_[PATH:ko00910]	0.0	0.304878	0.0	0.0
Energy_metabolism	Sulfur_metabolism_[PATH:ko00920]	0.408163	0.0	0.0	0.0
Environmental_adaptation	Plant-pathogen_interaction_[PATH:ko04626]	0.0	0.304878	0.0	0.0
Folding._sorting_and_degradation	Protein_processing_in_endoplasmic_reticulum_[PATH:ko04141]	0.0	0.304878	0.0	0.0
Folding._sorting_and_degradation	RNA_degradation_[PATH:ko03018]	0.0	0.0	0.0	0.520833
Glycan_biosynthesis_and_metabolism	Lipopolysaccharide_biosynthesis_[PATH:ko00540]	1.22449	0.0	0.0	0.0
Immune_system	Antigen_processing_and_presentation_[PATH:ko04612]	0.0	0.304878	0.0	0.0
Immune_system	IL-17_signaling_pathway_[PATH:ko04657]	0.0	0.304878	0.0	0.0
Immune_system	NOD-like_receptor_signaling_pathway_[PATH:ko04621]	0.0	0.304878	0.0	0.0
Immune_system	Th17_cell_differentiation_[PATH:ko04659]	0.0	0.304878	0.0	0.0
Infectious_disease:_bacterial	Bacterial_invasion_of_epithelial_cells_[PATH:ko05100]	0.0	0.0	1.14286	0.260417
Infectious_disease:_bacterial	Epithelial_cell_signaling_in_Helicobacter_pylori_infection_[PATH:ko05120]	0.0	0.304878	0.0	0.520833
Infectious_disease:_bacterial	Legionellosis_[PATH:ko05134]	0.0	0.0	0.0	0.260417
Infectious_disease:_bacterial	Pertussis_[PATH:ko05133]	0.408163	0.0	0.0	0.0
Infectious_disease:_bacterial	Salmonella_infection_[PATH:ko05132]	0.0	0.304878	0.0	0.0
Infectious_disease:_bacterial	Vibrio_cholerae_infection_[PATH:ko05110]	0.0	0.0	0.0	0.520833
Infectious_disease:_bacterial	Yersinia_infection_[PATH:ko05135]	0.0	0.0	1.14286	0.0
Infectious_disease:_viral	Human_papillomavirus_infection_[PATH:ko05165]	0.0	0.0	0.0	0.260417
Lipid_metabolism	Ether_lipid_metabolism_[PATH:ko00565]	0.0	0.914634	1.14286	0.0
Lipid_metabolism	Fatty_acid_biosynthesis_[PATH:ko00061]	0.0	0.304878	0.0	0.260417
Lipid_metabolism	Glycerolipid_metabolism_[PATH:ko00561]	0.0	0.0	0.0	0.520833
Lipid_metabolism	Glycerophospholipid_metabolism_[PATH:ko00564]	0.0	0.914634	1.14286	0.0
Membrane_transport	ABC_transporters_[PATH:ko02010]	0.408163	0.0	0.0	0.0
Membrane_transport	Bacterial_secretion_system_[PATH:ko03070]	0.0	2.7439	2.28571	4.94792
Metabolism_of_cofactors_and_vitamins	Biotin_metabolism_[PATH:ko00780]	0.0	0.304878	0.0	0.260417
Metabolism_of_cofactors_and_vitamins	Folate_biosynthesis_[PATH:ko00790]	1.63265	0.304878	0.0	0.0
Metabolism_of_cofactors_and_vitamins	One_carbon_pool_by_folate_[PATH:ko00670]	1.63265	0.609756	0.0	0.0
Metabolism_of_cofactors_and_vitamins	Porphyrin_and_chlorophyll_metabolism_[PATH:ko00860]	0.408163	1.21951	0.0	0.0
Metabolism_of_cofactors_and_vitamins	Vitamin_B6_metabolism_[PATH:ko00750]	0.0	0.304878	0.0	0.0
Metabolism_of_other_amino_acids	Cyanoamino_acid_metabolism_[PATH:ko00460]	0.0	0.304878	0.0	0.0
Metabolism_of_other_amino_acids	Glutathione_metabolism_[PATH:ko00480]	0.0	0.0	0.0	0.78125
Metabolism_of_other_amino_acids	Selenocompound_metabolism_[PATH:ko00450]	0.0	0.304878	0.0	0.0
Metabolism_of_terpenoids_and_polyketides	Biosynthesis_of_siderophore_group_nonribosomal_peptides_[PATH:ko01053]	0.0	1.52439	0.0	0.0
Nucleotide_metabolism	Purine_metabolism_[PATH:ko00230]	0.0	1.52439	0.0	0.520833
Nucleotide_metabolism	Pyrimidine_metabolism_[PATH:ko00240]	0.0	1.82927	0.0	0.260417
Poorly_characterized	Function_unknown	0.816327	1.52439	0.571429	2.08333
Poorly_characterized	General_function_prediction_only	0.408163	0.304878	0.0	0.0
Protein_families:_genetic_information_processing	Chaperones_and_folding_catalysts_[BR:ko03110]	0.0	1.21951	0.0	0.260417
Protein_families:_genetic_information_processing	Chromosome_and_associated_proteins_[BR:ko03036]	1.22449	3.96341	2.28571	2.34375
Protein_families:_genetic_information_processing	DNA_repair_and_recombination_proteins_[BR:ko03400]	3.67347	3.96341	2.85714	1.5625
Protein_families:_genetic_information_processing	DNA_replication_proteins_[BR:ko03032]	1.63265	2.13415	1.71429	1.5625
Protein_families:_genetic_information_processing	Membrane_trafficking_[BR:ko04131]	0.0	0.304878	0.0	0.260417
Protein_families:_genetic_information_processing	Messenger_RNA_biogenesis_[BR:ko03019]	0.0	0.0	0.0	0.520833
Protein_families:_genetic_information_processing	Mitochondrial_biogenesis_[BR:ko03029]	0.408163	1.21951	1.71429	0.0
Protein_families:_genetic_information_processing	Proteasome_[BR:ko03051]	0.0	0.304878	0.0	0.0
Protein_families:_genetic_information_processing	Ribosome_biogenesis_[BR:ko03009]	0.0	0.0	0.571429	0.0
Protein_families:_genetic_information_processing	Transcription_factors_[BR:ko03000]	1.22449	3.35366	4	3.90625
Protein_families:_genetic_information_processing	Transcription_machinery_[BR:ko03021]	0.0	0.0	0.571429	0.0
Protein_families:_genetic_information_processing	Transfer_RNA_biogenesis_[BR:ko03016]	0.408163	0.304878	0.0	0.520833
Protein_families:_metabolism	Amino_acid_related_enzymes_[BR:ko01007]	0.0	0.304878	0.0	0.260417
Protein_families:_metabolism	Lipid_biosynthesis_proteins_[BR:ko01004]	0.0	0.914634	0.0	0.260417
Protein_families:_metabolism	Lipopolysaccharide_biosynthesis_proteins_[BR:ko01005]	0.816327	0.0	0.0	0.0
Protein_families:_metabolism	Peptidases_and_inhibitors_[BR:ko01002]	1.22449	0.914634	0.571429	0.520833
Protein_families:_metabolism	Peptidoglycan_biosynthesis_and_degradation_proteins_[BR:ko01011]	0.408163	0.0	0.0	0.0
Protein_families:_metabolism	Polyketide_biosynthesis_proteins_[BR:ko01008]	0.0	1.52439	0.0	0.0
Protein_families:_metabolism	Protein_kinases_[BR:ko01001]	0.816327	0.0	0.0	0.0
Protein_families:_metabolism	Protein_phosphatases_and_associated_proteins_[BR:ko01009]	0.0	0.609756	0.0	0.0
Protein_families:_signaling_and_cellular_processes	Antimicrobial_resistance_genes_[BR:ko01504]	8.97959	0.609756	0.571429	2.34375
Protein_families:_signaling_and_cellular_processes	Bacterial_motility_proteins_[BR:ko02035]	0.816327	0.304878	0.0	1.30208
Protein_families:_signaling_and_cellular_processes	Bacterial_toxins_[BR:ko02042]	0.0	0.0	0.0	0.520833
Protein_families:_signaling_and_cellular_processes	Cytoskeleton_proteins_[BR:ko04812]	2.85714	3.35366	4	1.5625
Protein_families:_signaling_and_cellular_processes	Exosome_[BR:ko04147]	0.0	0.304878	0.0	0.78125
Protein_families:_signaling_and_cellular_processes	Prokaryotic_defense_system_[BR:ko02048]	8.16327	5.4878	9.14286	9.3750
Protein_families:_signaling_and_cellular_processes	Secretion_system_[BR:ko02044]	12.2449	13.1098	38.2857	15.6250
Protein_families:_signaling_and_cellular_processes	Transporters_[BR:ko02000]	4.4898	4.87805	1.14286	4.16667
Protein_families:_signaling_and_cellular_processes	Two-component_system_[BR:ko02022]	2.04082	0.0	0.571429	0.0
Protein_families:_signaling_and_cellular_processes	Viral_proteins_[BR:ko03200]	0.0	0.609756	0.0	0.0
Replication_and_repair	DNA_replication_[PATH:ko03030]	0.408163	2.13415	1.71429	0.260417
Replication_and_repair	Homologous_recombination_[PATH:ko03440]	0.408163	1.82927	1.71429	0.260417
Replication_and_repair	Mismatch_repair_[PATH:ko03430]	1.63265	1.21951	1.71429	0.520833
Replication_and_repair	Non-homologous_end-joining_[PATH:ko03450]	0.0	0.0	0.0	0.260417
Signal_transduction	HIF-1_signaling_pathway_[PATH:ko04066]	0.0	0.0	0.0	0.520833
Signal_transduction	PI3K-Akt_signaling_pathway_[PATH:ko04151]	0.0	0.304878	0.0	0.0
Signal_transduction	Two-component_system_[PATH:ko02020]	2.44898	0.0	0.571429	0.520833
Translation	Aminoacyl-tRNA_biosynthesis_[PATH:ko00970]	0.0	0.304878	0.0	0.260417
Unclassified:_genetic_information_processing	Replication_and_repair	23.2653	11.2805	10.8571	16.1458
Unclassified:_genetic_information_processing	Transcription	0.408163	1.21951	0.0	0.0
Unclassified:_metabolism	Enzymes_with_EC_numbers	3.26531	3.35366	2.28571	2.60417
Unclassified:_metabolism	Glycan_metabolism	0.0	0.0	0.0	0.260417
Unclassified:_metabolism	Nucleotide_metabolism	0.0	0.304878	0.0	0.0
Unclassified:_signaling_and_cellular_processes	Cell_growth	0.408163	0.609756	0.0	0.0
Unclassified:_signaling_and_cellular_processes	Signaling_proteins	0.816327	0.914634	1.14286	0.0
Unclassified:_signaling_and_cellular_processes	Structural_proteins	0.0	0.609756	0.0	0.0
Unclassified:_signaling_and_cellular_processes	Transport	0.0	0.609756	0.0	0.260417
Xenobiotics_biodegradation_and_metabolism	Benzoate_degradation_[PATH:ko00362]	0.0	0.609756	0.0	0.0
Xenobiotics_biodegradation_and_metabolism	Drug_metabolism_-_cytochrome_P450_[PATH:ko00982]	0.0	0.0	0.0	0.78125
Xenobiotics_biodegradation_and_metabolism	Drug_metabolism_-_other_enzymes_[PATH:ko00983]	0.0	0.0	0.0	1.04167
Xenobiotics_biodegradation_and_metabolism	Metabolism_of_xenobiotics_by_cytochrome_P450_[PATH:ko00980]	0.0	0.0	0.0	0.78125
