# Supplementary material for: A plasmid network from the gut microbiome of semi-isolated human groups reveals unique and shared metabolic and virulence traits
Source: Sci Rep. 2022 Jul 15;12:12102. doi: 10.1038/s41598-022-16392-z (PMC9287393; doi:10.1038/s41598-022-16392-z)
Supplement: Supplementary file 5 — Supplementary Information 5. [file 41598_2022_16392_MOESM5_ESM.xlsx]

## Sheet: Sheet1
Supplementary Table 4: NCBI Blast report for the plasmid clusters A-T in the network
Metagenomic Groups	Plasmid Cluster	Network ID	Accession Number Blast Hit	Description Blast Hit	Host Source Blast Hit	Country Blast Hit	Source Blast Hit	Bacterial Source Blast Hit
Hadza Matses Tunapuco	novel_cluster_4	A	AY394560	Campylobacter coli plasmid pCC31, complete sequence	-	-	-	Campylobacter coli
Hadza Matses Tunapuco	novel_cluster_4	A	AY394561	Campylobacter jejuni plasmid pTet, complete sequence	-	-	-	Campylobacter jejuni subsp. jejuni 81-176
Hadza Matses Tunapuco	novel_cluster_4	A	AY714214	Campylobacter jejuni strain 81-176 plasmid pTet, complete sequence	-	-	-	Campylobacter jejuni subsp. jejuni 81-176
Hadza Matses Tunapuco	novel_cluster_4	A	CP000549	Campylobacter jejuni subsp. jejuni 81-176 plasmid pTet, partial sequence	-	-	-	Campylobacter jejuni subsp. jejuni 81-176
Hadza Matses Tunapuco	novel_cluster_4	A	CP002030	Campylobacter jejuni subsp. jejuni ICDCCJ07001 plasmid pTet, complete sequence	-	-	-	Campylobacter jejuni subsp. jejuni ICDCCJ07001
Hadza Matses Tunapuco	novel_cluster_4	A	CP004067	Campylobacter coli CVM N29710 plasmid pN29710-1, complete sequence	-	-	-	Campylobacter coli CVM N29710
Hadza Matses Tunapuco	novel_cluster_4	A	CP006710	Campylobacter jejuni subsp. jejuni 00-2544 plasmid, complete sequence	Homo sapiens	Canada	stool sample	Campylobacter jejuni subsp. jejuni 00-2544
Hadza Matses Tunapuco	novel_cluster_4	A	CP007180	Campylobacter coli RM5611 plasmid pRM5611_48kb, complete sequence	-	-	-	Campylobacter coli RM5611
Hadza Matses Tunapuco	novel_cluster_4	A	CP007182	Campylobacter coli RM4661 plasmid pRM4661_48kbp, complete sequence	-	-	-	Campylobacter coli RM4661
Hadza Matses Tunapuco	novel_cluster_4	A	CP007750	Campylobacter jejuni subsp. jejuni M129 plasmid pTet-M129, complete sequence	Homo sapiens	USA:Tucson	Clinical	Campylobacter jejuni subsp. jejuni M129
Hadza Matses Tunapuco	novel_cluster_4	A	CP007752	Campylobacter jejuni subsp. jejuni D42a plasmid pTet-D42a, complete sequence	Chicken	USA	Chicken cecum	Campylobacter jejuni subsp. jejuni D42a
Hadza Matses Tunapuco	novel_cluster_4	A	CP010073	Campylobacter jejuni subsp. jejuni strain 01-1512 plasmid pCj1, complete sequence	Homo sapiens	Canada: New Brunswick	-	Campylobacter jejuni subsp. jejuni
Hadza Matses Tunapuco	novel_cluster_4	A	CP011017	Campylobacter coli strain FB1 plasmid pFB1TET, complete sequence	Homo sapiens	United Kingdom: Cambridge	feces	Campylobacter coli
Hadza Matses Tunapuco	novel_cluster_4	A	CP013035	Campylobacter coli strain HC2-48 plasmid pccdm1, complete sequence	Food	USA: Tulsa	beef liver	Campylobacter coli
Hadza Matses Tunapuco	novel_cluster_4	A	CP013117	Campylobacter jejuni strain T1-21 plasmid pcjDM, complete sequence	Chicken	USA: Tulsa, Oklahoma	retail chicken	Campylobacter jejuni
Hadza Matses Tunapuco	novel_cluster_4	A	CP014743	Campylobacter jejuni strain WP2202 plasmid pCJDM202, complete sequence	Chicken	USA	gizzard	Campylobacter jejuni
Hadza Matses Tunapuco	novel_cluster_4	A	CP017026	Campylobacter coli plasmid pCC14983A-1, complete sequence	Housefly	USA: North Carolina	-	Campylobacter coli
Hadza Matses Tunapuco	novel_cluster_4	A	CP017030	Campylobacter jejuni subsp. jejuni strain 14980A plasmid pCJ14980A, complete sequence	Turkey	USA: North Carolina	Feces	Campylobacter jejuni subsp. jejuni
Hadza Matses Tunapuco	novel_cluster_4	A	CP017230	Campylobacter jejuni strain FORC_046 plasmid pFORC46.1, complete sequence	Homo sapiens	South Korea: Seoul	Human stool	Campylobacter jejuni
Hadza Matses Tunapuco	novel_cluster_4	A	CP017418	Campylobacter jejuni strain MTVDSCj13 plasmid pMTVDSCj13-1, complete sequence	Chicken	USA: Michigan	Chicken Cecal Content	Campylobacter jejuni
Hadza Matses Tunapuco	novel_cluster_4	A	CP017854	Campylobacter jejuni strain ZP3204 plasmid pCJDM204L, complete sequence	Chicken	USA: Tulsa	chicken Gizzard	Campylobacter jejuni
Hadza Matses Tunapuco	novel_cluster_4	A	CP017857	Campylobacter jejuni strain YQ2210 plasmid pCJDM210L, complete sequence	Turkey	USA: Tulsa	-	Campylobacter jejuni
Hadza Matses Tunapuco	novel_cluster_4	A	CP017861	Campylobacter jejuni strain TS1218 plasmid pCJDM218, complete sequence	Chicken	USA: Tulsa	-	Campylobacter jejuni
Hadza Matses Tunapuco	novel_cluster_4	A	CP017866	Campylobacter coli strain YF2105 plasmid pCCDM105L, complete sequence	Chicken	USA: Tulsa	chicken liver	Campylobacter coli
Hadza Matses Tunapuco	novel_cluster_4	A	CP017869	Campylobacter coli strain MG1116 plasmid pCCDM116L, complete sequence	Chicken	USA: Tulsa	chicken liver	Campylobacter coli
Hadza Matses Tunapuco	novel_cluster_4	A	CP017872	Campylobacter coli strain BP3183 plasmid pCCDM183, complete sequence	Chicken	USA: Tulsa	chicken liver	Campylobacter coli
Hadza Matses Tunapuco	novel_cluster_4	A	CP017877	Campylobacter coli strain ZV1224 plasmid pCCDM224L, complete sequence	Swine	USA: Tulsa	pork	Campylobacter coli
Hadza Matses Tunapuco	novel_cluster_4	A	CP017879	Campylobacter coli strain BG2108 plasmid pCCDM108L, complete sequence	Chicken	USA: Tulsa	chicken liver	Campylobacter coli
Hadza Matses Tunapuco	novel_cluster_4	A	CP020775	Campylobacter jejuni strain YH002 plasmid pCJP002, complete sequence	Cattle	USA: Philadelphia	Calf Liver	Campylobacter jejuni
Hadza Matses Tunapuco	novel_cluster_4	A	CP021590	Unidentified plasmid plasmid FAKO27_6409, complete sequence	Homo sapiens	-	Human feces	unidentified plasmid
Hadza Matses Tunapuco	novel_cluster_4	A	CP021603	Unidentified plasmid plasmid FAKO03_2028, complete sequence	Homo sapiens	-	Human feces	unidentified plasmid
Hadza Matses Tunapuco	novel_cluster_4	A	CP021607	Unidentified plasmid plasmid FAKO03_2022, complete sequence	Homo sapiens	-	Human feces	unidentified plasmid
Hadza Matses Tunapuco	novel_cluster_4	A	CP021635	Unidentified plasmid plasmid apr34_1786, complete sequence	Homo sapiens	-	Human feces	unidentified plasmid
Hadza Matses Tunapuco	novel_cluster_4	A	CP021636	Unidentified plasmid plasmid apr34_1785, complete sequence	Homo sapiens	-	Human feces	unidentified plasmid
Hadza Matses Tunapuco	novel_cluster_4	A	CP021637	Unidentified plasmid plasmid apr34_001180F, complete sequence	Homo sapiens	-	Human feces	unidentified plasmid
Hadza Matses Tunapuco	novel_cluster_4	A	CP022078	Campylobacter jejuni strain FDAARGOS_265 plasmid unnamed1, complete sequence	Homo sapiens	USA: VA	-	Campylobacter jejuni
Hadza Matses Tunapuco	novel_cluster_4	A	CP022471	Campylobacter jejuni strain RM1246-ERRC plasmid pRM1246_ERRC, complete sequence	Homo sapiens	USA: Berkeley California	-	Campylobacter jejuni
Hadza Matses Tunapuco	novel_cluster_4	A	CP023544	Campylobacter jejuni strain CFSAN032806 plasmid pCFSAN032806, complete sequence	Chicken	USA:CA	chicken breast	Campylobacter jejuni
Hadza Matses Tunapuco	novel_cluster_4	A	CP023546	Campylobacter coli strain CFSAN032805 plasmid pCFSAN032805_1, complete sequence	Chicken	USA:CA	chicken breast	Campylobacter coli
Hadza Matses Tunapuco	novel_cluster_4	A	CP044166	Campylobacter coli strain AR-0416 plasmid pAR-0416	-	-	-	Campylobacter coli
Hadza Matses Tunapuco	novel_cluster_4	A	CP044168	Campylobacter jejuni strain AR-0415 plasmid pAR-0415, complete sequence	-	-	-	Campylobacter jejuni
Hadza Matses Tunapuco	novel_cluster_4	A	CP044170	Campylobacter jejuni strain AR-0413 plasmid pAR-0413-1, complete sequence	-	-	-	Campylobacter jejuni
Hadza Matses Tunapuco	novel_cluster_4	A	CP045046	Campylobacter jejuni subsp. jejuni strain NADC 20827 plasmid p20827L, complete sequence	Turkey	USA: Iowa	Meleagris gallopavo	Campylobacter jejuni subsp. jejuni
Hadza Matses Tunapuco	novel_cluster_4	A	CP045790	Campylobacter jejuni strain CFSAN032806 plasmid pCFSAN032806, complete sequence	Chicken	USA:CA	chicken breast	Campylobacter jejuni
Hadza Matses Tunapuco	novel_cluster_4	A	CP045793	Campylobacter coli strain CFSAN032805 plasmid p1CFSAN032805, complete sequence	Chicken	USA:CA	chicken breast	Campylobacter coli
Hadza Matses Tunapuco	novel_cluster_4	A	CP047084	Campylobacter jejuni strain 2017D-0132 plasmid p-2017D-0132-2, complete sequence	-	USA	-	Campylobacter jejuni
Hadza Matses Tunapuco	novel_cluster_4	A	CP047213	Campylobacter coli strain JZ_1_79 plasmid pJZ_1_79, complete sequence	Swine	China	-	Campylobacter coli
Hadza Matses Tunapuco	novel_cluster_4	A	CP047217	Campylobacter coli strain SH89 plasmid pSH89, complete sequence	Swine	China	-	Campylobacter coli
Hadza Matses Tunapuco	novel_cluster_4	A	CP047483	Campylobacter jejuni strain CFSAN096297 plasmid CFSAN096297, complete sequence	Homo sapiens	Chile	stool	Campylobacter jejuni
Hadza Matses Tunapuco	novel_cluster_4	A	CP050684	Campylobacter jejuni subsp. jejuni strain BP18682 plasmid p18682, complete sequence	Homo sapiens	India: Vellore	blood	Campylobacter jejuni subsp. jejuni
Hadza Matses Tunapuco	novel_cluster_4	A	CP058294	Campylobacter jejuni strain D33a plasmid pTet, complete sequence	Chicken	USA: Iowa	cecal contents of broiler chicken from Gallus gallus domesticus	Campylobacter jejuni
Hadza Matses Tunapuco	novel_cluster_4	A	CP058296	Campylobacter jejuni strain A14a plasmid pTet	Chicken	USA: Kansas	cecal contents of broiler chicken from Gallus gallus domesticus	Campylobacter jejuni
Hadza Matses Tunapuco	novel_cluster_4	A	CP058297	Campylobacter jejuni strain A14a plasmid pTet	Chicken	USA: Kansas	cecal contents of broiler chicken from Gallus gallus domesticus	Campylobacter jejuni
Hadza Matses Tunapuco	novel_cluster_4	A	CP066028	Campylobacter coli strain FDAARGOS_1028 plasmid unnamed1, complete sequence	-	USA:VA	-	Campylobacter coli
Hadza Matses Tunapuco	novel_cluster_4	A	CP071593	Campylobacter jejuni subsp. jejuni strain GB19 plasmid pGB19, complete sequence	Homo sapiens	Netherlands	feces	Campylobacter jejuni subsp. jejuni
Hadza Matses Tunapuco	novel_cluster_4	A	KJ646012	Campylobacter jejuni strain 11601MD plasmid p11601MD, complete sequence	-	-	-	Campylobacter jejuni
Hadza Matses Tunapuco	novel_cluster_4	A	KX686749	Campylobacter coli strain Tx40 plasmid, complete sequence	-	-	-	Campylobacter coli
Hadza Matses Tunapuco	novel_cluster_4	A	LN853910	Uncultured prokaryote from Rat gut metagenome metamobilome, plasmid pRGFK1348	Rat	Falkland Islands (Islas Malvinas):Adventure Sound, Bleaker Island Settlement	Rattus norvegicus cecal content	uncultured prokaryote
Hadza Matses Tunapuco	novel_cluster_4	A	MK541987	Campylobacter coli strain CVM N46788F plasmid pN46788F, complete sequence	-	-	-	Campylobacter coli
Hadza Matses Tunapuco	novel_cluster_4	A	MK541988	Campylobacter coli strain CVM N61740F plasmid pN61740F, complete sequence	-	-	-	Campylobacter coli
Hadza Matses Tunapuco	novel_cluster_4	A	MK541989	Campylobacter coli strain CVM N61925F plasmid pN61925F, complete sequence	-	-	-	Campylobacter coli
Hadza Matses	plasmid_1009	B	CP058684	Escherichia coli strain MBT-5 plasmid unnamed2, complete sequence	Food	Germany: Kiel	ready to eat mixed salad leaves (obtained from discount store)	Escherichia coli
Hadza Matses	plasmid_1009	B	CP069679	Escherichia coli O126:H45 strain MIN10 plasmid pMUB-MIN10-2, complete sequence	Homo sapiens	Poland: Bialystok	upper respiratory tract	Escherichia coli O126:H45
Hadza Matses	plasmid_1009	B	CP070295	Escherichia albertii strain Sample 166 plasmid pESA139_3, complete sequence	Chicken	China: Sichuan	Poultry	Escherichia albertii
Hadza Matses	plasmid_1009	B	KX518745	Escherichia coli strain HYEC7 plasmid pHYEC7-mcr1, complete sequence	Swine	China	pig farm	Escherichia coli
Hadza Matses	plasmid_1009	B	LR890538	Escherichia coli isolate MSB1_8B-sc-2280300 genome assembly, plasmid: 3	-	-	-	Escherichia coli
Hadza Matses	plasmid_1009	B	MG196293	Escherichia coli strain SDX5C133 plasmid pHNSD133T1, complete sequence	-	-	-	Escherichia coli
Hadza Matses	plasmid_1009	B	MK112268	Klebsiella pneumoniae strain KLB08 plasmid sequence	Chicken	China	feces	Klebsiella pneumoniae
Hadza Matses	plasmid_1009	B	MN232192	Escherichia coli plasmid pGD27-62, complete sequence	-	-	-	Escherichia coli
Hadza Matses	plasmid_1009	B	CP012491	Escherichia coli strain CFSAN004176 plasmid pCFSAN004176P_03, complete sequence	Homo sapiens	USA	-	Escherichia coli
Hadza Matses	plasmid_1009	B	CP012494	Escherichia coli strain CFSAN004177 plasmid pCFSAN004177G_03, complete sequence	Homo sapiens	USA	-	Escherichia coli
Hadza Matses	plasmid_1009	B	CP026475	Escherichia coli strain KBN10P04869 plasmid pKBN10P04869B, complete sequence	Homo sapiens	South Korea: Daegu	blood	Escherichia coli
Hadza Matses	plasmid_1009	B	CP033882	Escherichia coli strain 50579417 plasmid p50579417_1, complete sequence	Homo sapiens	Norway	Urine	Escherichia coli
Hadza Matses	plasmid_1009	B	CP035313	Escherichia coli strain D72 plasmid pD72-mcr1, complete sequence	Swine	China: Henan	-	Escherichia coli
Hadza Matses	plasmid_1009	B	CP043218	Escherichia coli O80:H26 strain EC-107 plasmid pET6.1-IncY, complete sequence	Chicken	-	-	Escherichia coli O80:H26
Hadza Matses	plasmid_1009	B	CP055947	Escherichia coli strain RHB30-C20 plasmid pRHB30-C20_3, complete sequence	Swine	United Kingdom	Pooled pig faecal samples collected from floor of farm	Escherichia coli
Hadza Matses	plasmid_1009	B	CP057283	Escherichia coli strain RHB30-C17 plasmid pRHB30-C17_3, complete sequence	Swine	United Kingdom	Pooled pig faecal samples collected from floor of farm	Escherichia coli
Hadza Matses	plasmid_1009	B	CP057761	Escherichia coli strain RHB16-C07 plasmid pRHB16-C07_3, complete sequence	Swine	United Kingdom	Pooled pig faecal samples collected from floor of farm	Escherichia coli
Hadza Matses	plasmid_1009	B	CP059290	Escherichia coli strain 1506 plasmid p1506-2, complete sequence	Homo sapiens	China: Hangzhou	-	Escherichia coli
Hadza Matses	plasmid_1009	B	KX880944	Escherichia coli strain IMP163 plasmid pMCR-1-P3, complete sequence	-	-	-	Escherichia coli
Hadza Matses	plasmid_1009	B	KX928752	Klebsiella pneumoniae strain CRKP-59-KPC plasmid pCRKP-59-KPC, complete sequence	Homo sapiens	China	patient	Klebsiella pneumoniae
Hadza Matses	plasmid_1009	B	LC501601	Escherichia coli 17-Ec-C-25 plasmid p17C25-1, sequence_id: contig1	Chicken	Japan	Gallus gallus domesticus feces	Escherichia coli
Hadza Matses	plasmid_1009	B	MW390536	Escherichia coli strain ESBL3231 plasmid pESBL3231-p0111, complete sequence	Turkey	-	-	Escherichia coli
Hadza Matses	plasmid_1009	B	CP009168	Escherichia coli 1303 plasmid p1303_95, complete sequence	Cattle	-	Bos taurus udder acute mastitis	Escherichia coli 1303
Hadza Matses	plasmid_1009	B	CP015997	Escherichia coli strain S51 plasmid pS51_2, complete sequence	Chicken	Switzerland	poultry meat	Escherichia coli
Hadza Matses	plasmid_1009	B	CP016549	Escherichia coli strain O177:H21 plasmid unnamed3, complete sequence	Homo sapiens	Netherlands: Leiden	faeces	Escherichia coli
Hadza Matses	plasmid_1009	B	CP041922	Escherichia coli strain Ec40743 plasmid unnamed3, complete sequence	Homo sapiens	China: Zhejiang	sputum	Escherichia coli
Hadza Matses	plasmid_1009	B	CP047090	Salmonella sp. S13 plasmid pS13-1, complete sequence	Swine	China:Henan	-	Salmonella sp. S13
Hadza Matses	plasmid_1009	B	CP057476	Escherichia coli strain RHB25-C13 plasmid pRHB25-C13_2, complete sequence	Cattle	United Kingdom	Pooled cattle faecal samples collected from floor of farm	Escherichia coli
Hadza Matses	plasmid_1009	B	LC501468	Escherichia coli 15-Ec-C-23 plasmid p15C23-2, sequence_id: contig1	Chicken	Japan	Gallus gallus domesticus feces	Escherichia coli
Hadza Matses	plasmid_1009	B	MK419152	Escherichia coli strain D72C plasmid pD72C, complete sequence	Swine	-	-	Escherichia coli
Hadza Matses	plasmid_1009	B	CP021203	Escherichia coli strain Z1002 plasmid p1002-1, complete sequence	Homo sapiens	China:Jining	blood	Escherichia coli
Hadza Matses	plasmid_1009	B	CP032939	Escherichia coli strain CHL5009T plasmid pCHL5009T-88k, complete sequence	Homo sapiens	New Zealand: Christchurch	urine	Escherichia coli
Hadza Matses	plasmid_1009	B	CP052881	Escherichia coli strain C21 plasmid pC21-4, complete sequence	Chicken	China: Chengdu	-	Escherichia coli
Hadza Matses	plasmid_1009	B	CP056447	Escherichia coli strain RHBSTW-00503 plasmid pRHBSTW-00503_2, complete sequence	Environment	United Kingdom	Wastewater influent sample	Escherichia coli
Hadza Matses	plasmid_1009	B	CP026938	Escherichia coli strain CFS3292 plasmid pCFS3292-3, complete sequence	Cattle	France	Bos taurus	Escherichia coli
Hadza Matses	plasmid_1009	B	CP057845	Escherichia coli strain RHB13-C03 plasmid pRHB13-C03_3, complete sequence	Swine	United Kingdom	Pooled pig faecal samples collected from floor of farm	Escherichia coli
Hadza Matses	plasmid_1009	B	CP057851	Escherichia coli strain RHB13-C02 plasmid pRHB13-C02_3, complete sequence	Swine	United Kingdom	Pooled pig faecal samples collected from floor of farm	Escherichia coli
Hadza Matses	plasmid_1009	B	CP057856	Escherichia coli strain RHB13-C01 plasmid pRHB13-C01_3, complete sequence	Swine	United Kingdom	Pooled pig faecal samples collected from floor of farm	Escherichia coli
Hadza Matses	plasmid_1009	B	CP069704	Escherichia coli strain ECY44 plasmid pECY44-3, complete sequence	Chicken	China:zhengzhou	-	Escherichia coli
Hadza Matses	plasmid_1009	B	LT985263	Escherichia coli strain 511 genome assembly, plasmid: RCS54_p	-	-	-	Escherichia coli
Hadza Matses	plasmid_1009	B	AP022163	Escherichia coli plasmid pWP5-S18-ESBL-08_2 DNA, complete genome, strain: WP5-S18-ESBL-08	Environment	Japan:Tokyo	wastewater treatment plant effluent	Escherichia coli
Hadza Matses	plasmid_1009	B	MG825379	Escherichia coli strain 1108 plasmid p1108-IncY, complete sequence	Chicken	-	-	Escherichia coli
Hadza Matses	plasmid_1009	B	MK256965	Escherichia coli strain R15 plasmid pR15_MCR-1, complete sequence	Environment	-	wastewater treatment plant	Escherichia coli
Hadza Matses	plasmid_1009	B	CP055258	Escherichia coli strain AH25 plasmid pAH25-2, complete sequence	Chicken	China: anhui	hefei	Escherichia coli
Hadza Matses	plasmid_4502	C	AY394561	Campylobacter jejuni plasmid pTet, complete sequence	-	-	-	Campylobacter jejuni subsp. jejuni 81-176
Hadza Matses	plasmid_4502	C	AY714214	Campylobacter jejuni strain 81-176 plasmid pTet, complete sequence	-	-	-	Campylobacter jejuni subsp. jejuni 81-176
Hadza Matses	plasmid_4502	C	CP004067	Campylobacter coli CVM N29710 plasmid pN29710-1, complete sequence	-	-	-	Campylobacter coli CVM N29710
Hadza Matses	plasmid_4502	C	CP007750	Campylobacter jejuni subsp. jejuni M129 plasmid pTet-M129, complete sequence	Homo sapiens	USA:Tucson	Clinical	Campylobacter jejuni subsp. jejuni M129
Hadza Matses	plasmid_4502	C	CP011017	Campylobacter coli strain FB1 plasmid pFB1TET, complete sequence	Homo sapiens	United Kingdom: Cambridge	feces	Campylobacter coli
Hadza Matses	plasmid_4502	C	CP014743	Campylobacter jejuni strain WP2202 plasmid pCJDM202, complete sequence	Chicken	USA	gizzard	Campylobacter jejuni
Hadza Matses	plasmid_4502	C	CP017026	Campylobacter coli plasmid pCC14983A-1, complete sequence	Housefly	USA: North Carolina	-	Campylobacter coli
Hadza Matses	plasmid_4502	C	CP017872	Campylobacter coli strain BP3183 plasmid pCCDM183, complete sequence	Chicken	USA: Tulsa	chicken liver	Campylobacter coli
Hadza Matses	plasmid_4502	C	CP021590	Unidentified plasmid plasmid FAKO27_6409, complete sequence	Homo sapiens	-	Human feces	unidentified plasmid
Hadza Matses	plasmid_4502	C	CP021603	Unidentified plasmid plasmid FAKO03_2028, complete sequence	Homo sapiens	-	Human feces	unidentified plasmid
Hadza Matses	plasmid_4502	C	CP021607	Unidentified plasmid plasmid FAKO03_2022, complete sequence	Homo sapiens	-	Human feces	unidentified plasmid
Hadza Matses	plasmid_4502	C	CP021636	Unidentified plasmid plasmid apr34_1785, complete sequence	Homo sapiens	-	Human feces	unidentified plasmid
Hadza Matses	plasmid_4502	C	CP021637	Unidentified plasmid plasmid apr34_001180F, complete sequence	Homo sapiens	-	Human feces	unidentified plasmid
Hadza Matses	plasmid_4502	C	CP023544	Campylobacter jejuni strain CFSAN032806 plasmid pCFSAN032806, complete sequence	Chicken	USA:CA	chicken breast	Campylobacter jejuni
Hadza Matses	plasmid_4502	C	CP023546	Campylobacter coli strain CFSAN032805 plasmid pCFSAN032805_1, complete sequence	Chicken	USA:CA	chicken breast	Campylobacter coli
Hadza Matses	plasmid_4502	C	CP044170	Campylobacter jejuni strain AR-0413 plasmid pAR-0413-1, complete sequence	-	-	-	Campylobacter jejuni
Hadza Matses	plasmid_4502	C	CP045790	Campylobacter jejuni strain CFSAN032806 plasmid pCFSAN032806, complete sequence	Chicken	USA:CA	chicken breast	Campylobacter jejuni
Hadza Matses	plasmid_4502	C	CP045793	Campylobacter coli strain CFSAN032805 plasmid p1CFSAN032805, complete sequence	Chicken	USA:CA	chicken breast	Campylobacter coli
Hadza Matses	plasmid_4502	C	CP047084	Campylobacter jejuni strain 2017D-0132 plasmid p-2017D-0132-2, complete sequence	-	USA	-	Campylobacter jejuni
Hadza Matses	plasmid_4502	C	CP047213	Campylobacter coli strain JZ_1_79 plasmid pJZ_1_79, complete sequence	Swine	China	-	Campylobacter coli
Hadza Matses	plasmid_4502	C	CP058294	Campylobacter jejuni strain D33a plasmid pTet, complete sequence	Chicken	USA: Iowa	cecal contents of broiler chicken(Gallus gallus domesticus)	Campylobacter jejuni
Hadza Matses	plasmid_4502	C	CP058297	Campylobacter jejuni strain A14a plasmid pTet	Chicken	USA: Kansas	cecal contents of broiler chicken(Gallus gallus domesticus)	Campylobacter jejuni
Hadza Matses	plasmid_4502	C	CP066028	Campylobacter coli strain FDAARGOS_1028 plasmid unnamed1, complete sequence	-	USA:VA	-	Campylobacter coli
Hadza Matses	plasmid_4502	C	LN853910	Uncultured prokaryote from Rat gut metagenome metamobilome, plasmid pRGFK1348	Rat	Falkland Islands (Islas Malvinas):Adventure Sound, Bleaker Island Settlement	Rattus norvegicus cecal content	uncultured prokaryote
Hadza Matses	plasmid_4502	C	LN854128	Uncultured prokaryote from Rat gut metagenome metamobilome, plasmid pRGFK1618	Rat	Falkland Islands (Islas Malvinas):Adventure Sound, Bleaker Island South	Rattus norvegicus cecal content	uncultured prokaryote
Hadza Matses	plasmid_4502	C	LN854313	Uncultured prokaryote from Rat gut metagenome metamobilome, plasmid pRGRH1814	Rat	Denmark:hospital sewer	Rattus norvegicus cecal content	uncultured prokaryote
Hadza Matses	plasmid_4502	C	HG796342	Uncultured bacterium plasmid pRGI00555	Rat	Denmark:Copenhagen	Rattus norvegicus cecum metamobilome	uncultured bacterium
Hadza Matses	plasmid_4502	C	LN852754	Uncultured prokaryote from Rat gut metagenome metamobilome, plasmid pRGRH0063	Rat	Denmark:hospital sewer	Rattus norvegicus cecal content	uncultured prokaryote
Hadza Matses	plasmid_4502	C	LN852922	Uncultured prokaryote from Rat gut metagenome metamobilome, plasmid pRGRH0249	Rat	Denmark:hospital sewer	Rattus norvegicus cecal content	uncultured prokaryote
Hadza Matses	plasmid_4502	C	LN853089	Uncultured prokaryote from Rat gut metagenome metamobilome, plasmid pRGRH0447	Rat	Denmark:hospital sewer	Rattus norvegicus cecal content	uncultured prokaryote
Hadza Matses	plasmid_4502	C	FN429766	Uncultured bacterium plasmid pTRACA20 complete sequence	Homo sapiens	United Kingdom:South Wales	faecal sample from 26 year old male volunteer on typical western style diet	uncultured bacterium
Hadza Matses	novel_cluster_5	D	HG796358	Uncultured bacterium plasmid pRGI00710	Rat	Denmark:Copenhagen	Rattus norvegicus cecum metamobilome	uncultured bacterium
Hadza Matses	novel_cluster_5	D	HG796374	Uncultured bacterium plasmid pRGI00813	Rat	Denmark:Copenhagen	Rattus norvegicus cecum metamobilome	uncultured bacterium
Hadza Matses	novel_cluster_5	D	HG796812	Uncultured bacterium plasmid pRGF00097	Rat	Denmark:Copenhagen	Rattus norvegicus cecum metamobilome	uncultured bacterium
Hadza Matses	novel_cluster_5	D	LN852770	Uncultured prokaryote from Rat gut metagenome metamobilome, plasmid pRGRH0079	Rat	Denmark:hospital sewer	Rattus norvegicus cecal content	uncultured prokaryote
Hadza Matses	novel_cluster_5	D	LN852771	Uncultured prokaryote from Rat gut metagenome metamobilome, plasmid pRGRH0080	Rat	Denmark:hospital sewer	Rattus norvegicus cecal content	uncultured prokaryote
Hadza Matses	novel_cluster_5	D	LN853339	Uncultured prokaryote from Rat gut metagenome metamobilome, plasmid pRGRH0723	Rat	Denmark:hospital sewer	Rattus norvegicus cecal content	uncultured prokaryote
Hadza Matses	novel_cluster_5	D	LN853599	Uncultured prokaryote from Rat gut metagenome metamobilome, plasmid pRGFK1011	Rat	Falkland Islands (Islas Malvinas):Arch Islands,Sandbar Island	Rattus norvegicus cecal content	uncultured prokaryote
Hadza Matses	novel_cluster_5	D	LR594543	Clostridioides difficile isolate pCD-ECE3 genome assembly, plasmid: pCD-ECE3	-	-	-	Clostridioides difficile
Hadza Yanomami	plasmid_839	E	CP048013	Escherichia coli strain RUT3575 plasmid p3575-5, complete sequence	Homo sapiens	Spain: Barcelona	Rectal swab of patient hospitalized for an unrelated disease	Escherichia coli
Hadza Yanomami	plasmid_839	E	CP048319	Escherichia coli strain 32-4 plasmid p32-4_I, complete sequence	Environment	Switzerland	-	Escherichia coli
Hadza Yanomami	plasmid_839	E	CP048348	Escherichia coli strain 124 plasmid p124_D, complete sequence	Environment	Switzerland	-	Escherichia coli
Hadza Yanomami	plasmid_839	E	CP048366	Escherichia coli strain 53 plasmid p53_G, complete sequence	Environment	Switzerland	-	Escherichia coli
Hadza Yanomami	plasmid_839	E	CP048370	Escherichia coli strain 164 plasmid pC-F-164_C, complete sequence	Environment	Switzerland	-	Escherichia coli
Hadza Yanomami	plasmid_839	E	CP048378	Escherichia coli strain 38 plasmid p38_B, complete sequence	Environment	Switzerland	-	Escherichia coli
Hadza Yanomami	plasmid_839	E	CP049131	Escherichia coli strain EC931 plasmid pEC931_11, complete sequence	Homo sapiens	China: Yiwu	urine	Escherichia coli
Hadza Yanomami	plasmid_839	E	CP050362	Klebsiella pneumoniae strain 47733 plasmid p47733_COLBS512, complete sequence	Homo sapiens	Czech Republic: Prague	Rectal swab	Klebsiella pneumoniae
Hadza Yanomami	plasmid_839	E	CP052212	Klebsiella pneumoniae strain E17KP0085 plasmid pE17KP0085-4, complete sequence	Homo sapiens	South Korea: Jeonnam	blood	Klebsiella pneumoniae
Hadza Yanomami	plasmid_839	E	CP053255	Escherichia coli strain SCU-204 plasmid pSCU-204-4, complete sequence	Homo sapiens	USA: California	rectal swab from healthy college student	Escherichia coli
Hadza Yanomami	plasmid_839	E	CP053761	Shigella sonnei strain 506 plasmid pMHMC-010, complete sequence	Homo sapiens	USA:Boston	stool	Shigella sonnei
Hadza Yanomami	plasmid_839	E	CP054218	Escherichia coli strain EcPF40 plasmid p4, complete sequence	Homo sapiens	USA: Dallas, Texas	urine	Escherichia coli
Hadza Yanomami	plasmid_839	E	CP054324	Escherichia coli strain SCU-390 plasmid pSCU-390-5, complete sequence	Homo sapiens	USA: California	rectal swab from healthy college student	Escherichia coli
Hadza Yanomami	plasmid_839	E	CP054341	Escherichia coli strain SCU-120 plasmid pSCU-120-6, complete sequence	Homo sapiens	USA: California	rectal swab from healthy college student	Escherichia coli
Hadza Yanomami	plasmid_839	E	CP054361	Escherichia coli strain SCU-172 plasmid pSCU-172-8, complete sequence	Homo sapiens	USA: California	rectal swab from healthy college student	Escherichia coli
Hadza Yanomami	plasmid_839	E	CP054463	Escherichia coli strain SCU-103 plasmid pSCU-103-6, complete sequence	Homo sapiens	USA: California	rectal swab from healthy college student	Escherichia coli
Hadza Yanomami	plasmid_839	E	CP054894	Shigella flexneri strain FDAARGOS_713 plasmid unnamed5, complete sequence	Homo sapiens	Nigeria: Ibadan	clinical isolate	Shigella flexneri
Hadza Yanomami	plasmid_839	E	CP055433	Escherichia coli strain RHBSTW-00826 plasmid pRHBSTW-00826_8, complete sequence	Environment	United Kingdom	Freshwater sample from downstream of wastewater treatment plant	Escherichia coli
Hadza Yanomami	plasmid_839	E	CP055828	Escherichia coli strain RHB03-C22 plasmid pRHB03-C22_11, complete sequence	Swine	United Kingdom	Pooled pig faecal samples collected from floor of farm	Escherichia coli
Hadza Yanomami	plasmid_839	E	CP055895	Escherichia coli strain RHBSTW-00353 plasmid pRHBSTW-00353_8, complete sequence	Environment	United Kingdom	Freshwater sample from downstream of wastewater treatment plant	Escherichia coli
Hadza Yanomami	plasmid_839	E	CP055929	Escherichia coli strain RHBSTW-00219 plasmid pRHBSTW-00219_7, complete sequence	Environment	United Kingdom	Wastewater influent sample	Escherichia coli
Hadza Yanomami	plasmid_839	E	CP056408	Escherichia coli strain RHBSTW-00562 plasmid pRHBSTW-00562_5, complete sequence	Environment	United Kingdom	Freshwater sample from downstream of wastewater treatment plant	Escherichia coli
Hadza Yanomami	plasmid_839	E	CP056791	Escherichia coli strain RHBSTW-00180 plasmid pRHBSTW-00180_6, complete sequence	Environment	United Kingdom	Freshwater sample from upstream of wastewater treatment plant	Escherichia coli
Hadza Yanomami	plasmid_839	E	CP058655	Escherichia coli strain WCHEC035123 plasmid p3_035123, complete sequence	Sewage	China: Chengdu, Sichuan	-	Escherichia coli
Hadza Yanomami	plasmid_839	E	CP058660	Escherichia coli strain WCHEC035125 plasmid p3_035125, complete sequence	Sewage	China: Chengdu, Sichuan	-	Escherichia coli
Hadza Yanomami	plasmid_839	E	CP058665	Escherichia coli strain 005008 plasmid p1_005008, complete sequence	Homo sapiens	China: Chengdu, Sichuan	abdominal drainage	Escherichia coli
Hadza Yanomami	plasmid_839	E	CP058804	Klebsiella pneumoniae strain BA27935 plasmid pColBS512	Homo sapiens	India	blood	Klebsiella pneumoniae
Hadza Yanomami	plasmid_839	E	CP060427	Klebsiella pneumoniae strain BA2105 plasmid pColBS512	Homo sapiens	India	blood	Klebsiella pneumoniae
Hadza Yanomami	plasmid_839	E	CP061112	Escherichia coli strain 1EC187 plasmid pEC187_4, complete sequence	Homo sapiens	Ghana: Western region	-	Escherichia coli
Hadza Yanomami	plasmid_839	E	CP061366	Shigella sonnei strain 6207 plasmid unnamed3, complete sequence	Homo sapiens	Australia	feces	Shigella sonnei
Hadza Yanomami	plasmid_839	E	CP063007	Klebsiella pneumoniae strain CriePir154 plasmid unnamed4, complete sequence	Homo sapiens	Russia: Moscow	blood	Klebsiella pneumoniae
Hadza Yanomami	plasmid_839	E	CP064850	Escherichia coli strain 20 plasmid pHK01-3, complete sequence	Environment	Hong Kong	wastewater	Escherichia coli
Hadza Yanomami	plasmid_839	E	CP067254	Escherichia coli strain ESBL_DR28 plasmid pESBL_DR28d, complete sequence	Food	Switzerland: Zurich	imported food: chilli pepper	Escherichia coli
Hadza Yanomami	plasmid_839	E	CP069674	Escherichia coli O89m:H9 strain MIN11 plasmid pMUB-MIN11-7, complete sequence	Homo sapiens	Poland: Bialystok	lower respiratory tract	Escherichia coli O89m:H9
Hadza Yanomami	plasmid_839	E	CP069869	Escherichia coli strain FDAARGOS_1282 plasmid unnamed5, complete sequence	Homo sapiens	USA: WA	-	Escherichia coli
Hadza Yanomami	plasmid_839	E	CP070004	Escherichia coli strain FDAARGOS_1300 plasmid unnamed8, complete sequence	Homo sapiens	USA: WA	-	Escherichia coli
Hadza Yanomami	plasmid_839	E	CP070031	Escherichia coli strain FDAARGOS_1337 plasmid unnamed9, complete sequence	Homo sapiens	USA: WA	-	Escherichia coli
Hadza Yanomami	plasmid_839	E	CP070081	Escherichia coli strain FDAARGOS_1371 plasmid unnamed5, complete sequence	Homo sapiens	USA: WA	-	Escherichia coli
Hadza Yanomami	plasmid_839	E	CP070099	Escherichia coli strain FDAARGOS_1370 plasmid unnamed5, complete sequence	Homo sapiens	USA: WA	-	Escherichia coli
Hadza Yanomami	plasmid_839	E	CP070141	Escherichia coli strain FDAARGOS_1281 plasmid unnamed9	Homo sapiens	USA: WA	-	Escherichia coli
Hadza Yanomami	plasmid_839	E	CP070424	Klebsiella quasipneumoniae strain B2663 plasmid p4B2663, complete sequence	Homo sapiens	India: Vellore	blood	Klebsiella quasipneumoniae
Hadza Yanomami	plasmid_839	E	CP070444	Klebsiella quasipneumoniae strain B9067 plasmid p4B9067, complete sequence	Homo sapiens	India: Vellore	blood	Klebsiella quasipneumoniae
Hadza Yanomami	plasmid_839	E	CP070458	Klebsiella quasipneumoniae strain B25110 plasmid p4B25110, complete sequence	Homo sapiens	India: Vellore	blood	Klebsiella quasipneumoniae
Hadza Yanomami	plasmid_839	E	HE616531	Shigella sonnei 53G plasmid C, complete genome	-	-	-	Shigella sonnei 53G
Hadza Yanomami	plasmid_839	E	JX238441	Escherichia coli strain EC08 plasmid pEC08-2 replication protein gene, complete cds	-	-	-	Escherichia coli
Hadza Yanomami	plasmid_839	E	JX238448	Escherichia coli strain EC33 plasmid pEC33-1 RepA gene, complete cds	-	-	-	Escherichia coli
Hadza Yanomami	plasmid_839	E	JX238451	Escherichia coli strain EC135 plasmid pEC135-1 RepA gene, complete cds	-	-	-	Escherichia coli
Hadza Yanomami	plasmid_839	E	JX238453	Escherichia coli strain EC147 plasmid pEC147-2 RepA gene, complete cds	-	-	-	Escherichia coli
Hadza Yanomami	plasmid_839	E	LC056621	Escherichia coli plasmid pV318-a DNA, contig: V318-a_scaffold_20, strain: V318	-	India	-	Escherichia coli
Hadza Yanomami	plasmid_839	E	LN852969	Uncultured prokaryote from Rat gut metagenome metamobilome, plasmid pRGRH0297	Rat	Denmark:hospital sewer	Rattus norvegicus cecal content	uncultured prokaryote
Hadza Yanomami	plasmid_839	E	LR595694	Escherichia coli isolate EcMAD1 genome assembly, plasmid: pEcMAD3	-	-	-	Escherichia coli
Hadza Yanomami	plasmid_839	E	LR890414	Escherichia coli isolate MSB2_1A-sc-2280429 genome assembly, plasmid: 5	-	-	-	Escherichia coli
Hadza Yanomami	plasmid_839	E	LR890540	Escherichia coli isolate MSB1_8B-sc-2280300 genome assembly, plasmid: 5	-	-	-	Escherichia coli
Hadza Yanomami	plasmid_839	E	LR898884	Escherichia coli isolate MSB1_4I-sc-2280412 genome assembly, plasmid: 11	-	-	-	Escherichia coli
Hadza Yanomami	plasmid_839	E	M38574	Shigella sonnei plasmid pKYM, complete sequence	-	-	-	Shigella sonnei
Hadza Yanomami	plasmid_839	E	MH846701	Escherichia coli strain 17-346F plasmid p17-346F clone c22 genomic sequence	Swine	France	ceca	Escherichia coli
Hadza Yanomami	plasmid_839	E	MH846707	Escherichia coli strain 17-346F plasmid p17-346F clone c28 genomic sequence	Swine	France	ceca	Escherichia coli
Hadza Yanomami	plasmid_839	E	MN485885	Escherichia coli strain S-4 plasmid pmcr_s_4, partial sequence	Swine	China	Intestinal contents	Escherichia coli
Hadza Yanomami	plasmid_453	F	CP045673	Bacillus subtilis strain 2014-3557 plasmid pGMrib, complete sequence	Food	France	feed additive imported from China	Bacillus subtilis
Hadza Yanomami	plasmid_453	F	MT108922	Uncultured bacterium plasmid pCu_H_2, complete sequence	Environment	China	Copper contaminated soil	uncultured bacterium
Hadza Yanomami	plasmid_225	G	AP017615	Escherichia coli plasmid pMRY16-002_5 DNA, complete genome, strain: 20Ec-P-124	Swine	Japan	Sus scrofa	Escherichia coli
Hadza Yanomami	plasmid_225	G	AP024119	Escherichia coli JML285 plasmid JML285_P5 DNA, complete sequence	Homo sapiens	-	-	Escherichia coli
Hadza Yanomami	plasmid_225	G	CP001060	Shigella boydii CDC 3083-94 plasmid pBS512_5, complete sequence	-	-	-	Shigella boydii CDC 3083-94
Hadza Yanomami	plasmid_225	G	CP001126	Salmonella enterica subsp. enterica serovar Schwarzengrund str. CVM19633 plasmid pCVM19633_4, complete sequence	-	-	-	Salmonella enterica subsp. enterica serovar Schwarzengrund str. CVM19633
Hadza Yanomami	plasmid_225	G	CP003226	Klebsiella pneumoniae subsp. pneumoniae HS11286 plasmid pKPHS4, complete sequence	-	-	-	Klebsiella pneumoniae subsp. pneumoniae HS11286
Hadza Yanomami	plasmid_225	G	CP012638	Escherichia coli strain SF-088 plasmid pSF-088-3, complete sequence	Homo sapiens	USA: San Francisco	patient blood	Escherichia coli
Hadza Yanomami	plasmid_225	G	CP012935	Salmonella enterica subsp. enterica serovar Heidelberg strain N13-01290 plasmid pN13-01290_3-3, complete sequence	Turkey	Canada: Quebec	turkey meat	Salmonella enterica subsp. enterica serovar Heidelberg
Hadza Yanomami	plasmid_225	G	CP016386	Salmonella enterica subsp. enterica serovar Typhimurium strain 13-931 plasmid p931-3904, complete sequence	Homo sapiens	USA:Colorado	blood culture	Salmonella enterica subsp. enterica serovar Typhimurium
Hadza Yanomami	plasmid_225	G	CP019693	Shigella sonnei strain 75/02 plasmid p75-02_5, complete sequence	Homo sapiens	Hungary: Halimba	feces	Shigella sonnei
Hadza Yanomami	plasmid_225	G	CP019895	Salmonella enterica subsp. enterica serovar Typhimurium str. USDA-ARS-USMARC-1899 plasmid pSTY2-1899, complete sequence	Cattle	USA: United States BIFSCo Region 1	ground beef	Salmonella enterica subsp. enterica serovar Typhimurium str. USDA-ARS-USMARC-1899
Hadza Yanomami	plasmid_225	G	CP019896	Salmonella enterica subsp. enterica serovar Anatum str. USDA-ARS-USMARC-1677 isolate SAN222 plasmid pSAN1-1677, complete sequence	Cattle	USA: BIFSCo Region 6	ground beef	Salmonella enterica subsp. enterica serovar Anatum str. USDA-ARS-USMARC-1677
Hadza Yanomami	plasmid_225	G	CP022067	Salmonella enterica subsp. enterica serovar Hadar strain FDAARGOS_313 plasmid unnamed2, complete sequence	Environment	USA: MN	Ground turkey	Salmonella enterica subsp. enterica serovar Hadar
Hadza Yanomami	plasmid_225	G	CP023651	Shigella sonnei strain CFSAN030807 plasmid pCFSAN030807_6, complete sequence	Homo sapiens	Somalia	-	Shigella sonnei
Hadza Yanomami	plasmid_225	G	CP029994	Salmonella enterica subsp. salamae serovar 56:z10:e,n,x strain SA20011914 plasmid pSA20011914.2, complete sequence	-	-	-	Salmonella enterica subsp. salamae serovar 56:z10:e,n,x
Hadza Yanomami	plasmid_225	G	CP034822	Salmonella sp. SSDFZ54 plasmid pTB503, complete sequence	-	China:Zhejiang	feces	Salmonella sp. SSDFZ54
Hadza Yanomami	plasmid_225	G	CP034824	Salmonella sp. SSDFZ54 plasmid pTB505, complete sequence	-	China:Zhejiang	feces	Salmonella sp. SSDFZ54
Hadza Yanomami	plasmid_225	G	CP037999	Shigella sonnei strain FC1653 plasmid unnamed2, complete sequence	Homo sapiens	India: Vellore	stool	Shigella sonnei
Hadza Yanomami	plasmid_225	G	CP039601	Salmonella enterica subsp. enterica serovar 1,4,[5],12:i:- strain PNCS014867 plasmid p12-6334.2, complete sequence	Homo sapiens	Canada: ON	-	Salmonella enterica subsp. enterica serovar 1,4,[5],12:i:-
Hadza Yanomami	plasmid_225	G	CP041115	Escherichia coli strain ECCTRSRTH03 plasmid unnamed5, complete sequence	Swine	Thailand: Nakhon Pathom	Rectal swab	Escherichia coli
Hadza Yanomami	plasmid_225	G	CP042635	Escherichia coli strain NCYU-25-82 plasmid pNCYU-25-82-8, complete sequence	Swine	Taiwan	Sus scrofa domesticus	Escherichia coli
Hadza Yanomami	plasmid_225	G	CP045938	Shigella sonnei strain AUSMDU00010534 plasmid pAUSMDU00010534_06, complete sequence	Homo sapiens	Australia	-	Shigella sonnei
Hadza Yanomami	plasmid_225	G	CP046340	Burkholderia multivorans strain FDAARGOS_719 plasmid unnamed2, complete sequence	Homo sapiens	USA: MN	clinical isolate	Burkholderia multivorans
Hadza Yanomami	plasmid_225	G	CP051691	Escherichia coli strain SCU-387 plasmid pSCU-387-3, complete sequence	Homo sapiens	USA: California	rectal swab from healthy college student	Escherichia coli
Hadza Yanomami	plasmid_225	G	CP053241	Escherichia coli strain SCU-106 plasmid pSCU-106-7, complete sequence	Homo sapiens	USA: California	rectal swab from healthy college student	Escherichia coli
Hadza Yanomami	plasmid_225	G	CP053758	Shigella sonnei strain 506 plasmid pMHMC-007, complete sequence	Homo sapiens	USA:Boston	stool	Shigella sonnei
Hadza Yanomami	plasmid_225	G	CP054333	Escherichia coli strain SCU-121 plasmid pSCU-121-5, complete sequence	Homo sapiens	USA: California	rectal swab from healthy college student	Escherichia coli
Hadza Yanomami	plasmid_225	G	CP054900	Salmonella enterica strain FDAARGOS_717 plasmid unnamed2, complete sequence	Homo sapiens	Nigeria: Ibadan	clinical isolate	Salmonella enterica
Hadza Yanomami	plasmid_225	G	CP055728	Escherichia coli strain RHB13-C14 plasmid pRHB13-C14_5, complete sequence	Swine	United Kingdom	Pooled pig faecal samples collected from floor of farm	Escherichia coli
Hadza Yanomami	plasmid_225	G	CP056406	Escherichia coli strain RHBSTW-00562 plasmid pRHBSTW-00562_3, complete sequence	Environment	United Kingdom	Freshwater sample from downstream of wastewater treatment plant	Escherichia coli
Hadza Yanomami	plasmid_225	G	CP056633	Escherichia coli strain RHBSTW-00303 plasmid pRHBSTW-00303_2, complete sequence	Environment	United Kingdom	Wastewater influent sample	Escherichia coli
Hadza Yanomami	plasmid_225	G	CP056981	Escherichia coli strain RHB41-C14 plasmid pRHB41-C14_8, complete sequence	Swine	United Kingdom	Pooled pig faecal samples collected from floor of farm	Escherichia coli
Hadza Yanomami	plasmid_225	G	CP057654	Escherichia coli strain RHB19-C10 plasmid pRHB19-C10_5, complete sequence	Sheep	United Kingdom	Pooled sheep faecal samples collected from floor of farm	Escherichia coli
Hadza Yanomami	plasmid_225	G	CP057710	Escherichia coli strain RHB17-C03 plasmid pRHB17-C03_6, complete sequence	Swine	United Kingdom	Pooled pig faecal samples collected from floor of farm	Escherichia coli
Hadza Yanomami	plasmid_225	G	CP057837	Escherichia coli strain RHB13-C13 plasmid pRHB13-C13_5, complete sequence	Swine	United Kingdom	Pooled pig faecal samples collected from floor of farm	Escherichia coli
Hadza Yanomami	plasmid_225	G	CP058808	Salmonella enterica strain SRC27 plasmid pSRC27-Col156, complete sequence	Horse	Australia: Melbourne	-	Salmonella enterica
Hadza Yanomami	plasmid_225	G	CP059937	Escherichia coli strain 28.1 plasmid p6, complete sequence	Turkey	Canada	-	Escherichia coli
Hadza Yanomami	plasmid_225	G	CP061761	Escherichia coli O68:H12 strain 97.3 plasmid unnamed4	Cattle	USA: Midwest	non-specified beef samples from Bos taurus	Escherichia coli O68:H12
Hadza Yanomami	plasmid_225	G	CP062785	Escherichia coli O157:H7 strain Z869 plasmid pZ869-3, complete sequence	Cattle	United Kingdom	Bovine Faeces	Escherichia coli O157:H7
Hadza Yanomami	plasmid_225	G	CP063744	Escherichia coli strain 18SC04V02-EC plasmid pVPS18EC0466-1, complete sequence	Cattle	USA:SC	Veal	Escherichia coli
Hadza Yanomami	plasmid_225	G	CP063973	Escherichia coli strain P14 plasmid unnamed	Cattle	USA: South Central	Cattle hide	Escherichia coli
Hadza Yanomami	plasmid_225	G	CP069664	Escherichia coli O89m:H10 strain MIN12 plasmid pMUB-MIN12-6, complete sequence	Homo sapiens	Poland: Bialystok	wound	Escherichia coli O89m:H10
Hadza Yanomami	plasmid_225	G	D30056	Escherichia coli plasmid ColE2-CA42 DNA, replicon region encoding Rep protein	-	-	-	Escherichia coli
Hadza Yanomami	plasmid_225	G	D30058	Escherichia coli plasmid ColE2imm-K317 DNA, replicon region encoding Rep protein	-	-	-	Escherichia coli
Hadza Yanomami	plasmid_225	G	DQ995354	Escherichia coli plasmid pMG828-4, complete sequence	-	-	-	Escherichia coli
Hadza Yanomami	plasmid_225	G	FN543505	Citrobacter rodentium ICC168 plasmid pCROD3, complete sequence	-	-	-	Citrobacter rodentium ICC168
Hadza Yanomami	plasmid_225	G	FR851305	Escherichia coli APEC strain 7122 (O78:K80:H9) plasmid pChi7122-4 complete sequence	-	-	-	Escherichia coli
Hadza Yanomami	plasmid_225	G	JX238454	Escherichia coli strain EC147 plasmid pEC147-3 replication protein, hypothetical protein, and MobA genes, complete cds	-	-	-	Escherichia coli
Hadza Yanomami	plasmid_225	G	MT162141	Escherichia coli strain CE1537 plasmid pCE1537-C, complete sequence	Gull	Australia	Chroicocephalus novaehollandiae cloacal sample	Escherichia coli
Hadza Yanomami	plasmid_2	H	AY028316	Shigella flexneri 2a plasmid p2457TS2, complete sequence	-	-	-	Shigella flexneri 2a
Hadza Yanomami	plasmid_2	H	CP001388	Shigella flexneri 2002017 plasmid pSFxv_5, complete sequence	-	-	-	Shigella flexneri 2002017
Hadza Yanomami	plasmid_2	H	CP010162	Escherichia coli strain H1 plasmid B, complete genome	Environment	-	river water	Escherichia coli
Hadza Yanomami	plasmid_2	H	CP034064	Shigella flexneri strain FDAARGOS_535 plasmid unnamed5	Homo sapiens	-	Stool	Shigella flexneri
Hadza Yanomami	plasmid_2	H	CP042978	Shigella flexneri Y strain PE577 plasmid unnamed2, complete sequence	Homo sapiens	Australia: Adelaide	-	Shigella flexneri Y
Hadza Yanomami	plasmid_2	H	CP044304	Escherichia coli strain P59A plasmid pP59A-6, complete sequence	Swine	Cambodia	Pork	Escherichia coli
Hadza Yanomami	plasmid_2	H	CP046326	Corynebacterium xerosis strain FDAARGOS_674 plasmid unnamed4	-	USA: VA	-	Corynebacterium xerosis
Hadza Yanomami	plasmid_2	H	CP046421	Escherichia coli strain LZYWN_4 plasmid pS4--3, complete sequence	Swine	China:Yangling	liver	Escherichia coli
Hadza Yanomami	plasmid_2	H	CP047101	Bacillus anthracis strain FDAARGOS_700 plasmid unnamed2	-	USA: MD	-	Bacillus anthracis
Hadza Yanomami	plasmid_2	H	CP047106	Bacillus anthracis strain FDAARGOS_706 plasmid unnamed2	-	USA: MD	-	Bacillus anthracis
Hadza Yanomami	plasmid_2	H	CP047109	Bacillus anthracis strain FDAARGOS_705 plasmid unnamed2	-	USA: MD	-	Bacillus anthracis
Hadza Yanomami	plasmid_2	H	CP050986	Shigella flexneri strain FDAARGOS_716 plasmid unnamed2, complete sequence	Homo sapiens	Nigeria: Ibadan	clinical isolate	Shigella flexneri
Hadza Yanomami	plasmid_2	H	CP054796	Mycolicibacterium smegmatis strain FDAARGOS_679 plasmid unnamed	-	USA: VA	-	Mycolicibacterium smegmatis
Hadza Yanomami	plasmid_2	H	CP054890	Shigella flexneri strain FDAARGOS_689 plasmid unnamed4, complete sequence	Homo sapiens	Nigeria: Ibadan	clinical isolate	Shigella flexneri
Hadza Yanomami	plasmid_2	H	CP054895	Shigella flexneri strain FDAARGOS_713 plasmid unnamed3, complete sequence	Homo sapiens	Nigeria: Ibadan	clinical isolate	Shigella flexneri
Hadza Yanomami	plasmid_2	H	CP054915	Shigella flexneri strain FDAARGOS_691 plasmid unnamed2, complete sequence	Homo sapiens	Nigeria: Ibadan	clinical isolate	Shigella flexneri
Hadza Yanomami	plasmid_2	H	CP055134	Shigella flexneri strain FDAARGOS_692 plasmid unnamed2, complete sequence	Homo sapiens	Nigeria: Ibadan	clinical isolate	Shigella flexneri
Hadza Yanomami	plasmid_2	H	CP055139	Shigella flexneri strain FDAARGOS_690 plasmid unnamed2, complete sequence	Homo sapiens	Nigeria: Ibadan	clinical isolate	Shigella flexneri
Hadza Yanomami	plasmid_2	H	CP055928	Escherichia coli strain RHBSTW-00219 plasmid pRHBSTW-00219_6, complete sequence	Environment	United Kingdom	Wastewater influent sample	Escherichia coli
Hadza Yanomami	plasmid_2	H	CP055939	Escherichia coli strain RHBSTW-00093 plasmid pRHBSTW-00093_6, complete sequence	Environment	United Kingdom	Wastewater effluent sample	Escherichia coli
Hadza Yanomami	plasmid_2	H	CP056628	Escherichia coli strain RHBSTW-00304 plasmid pRHBSTW-00304_4, complete sequence	Environment	United Kingdom	Wastewater influent sample	Escherichia coli
Hadza Yanomami	plasmid_2	H	CP056989	Escherichia coli strain RHB41-C11 plasmid pRHB41-C11_5, complete sequence	Swine	United Kingdom	Pooled pig faecal samples collected from floor of farm	Escherichia coli
Hadza Yanomami	plasmid_2	H	CP057169	Escherichia coli strain RHB34-C15 plasmid pRHB34-C15_3, complete sequence	Swine	United Kingdom	Pooled pig faecal samples collected from floor of farm	Escherichia coli
Hadza Yanomami	plasmid_2	H	CP058069	Escherichia coli strain RHB02-C19 plasmid pRHB02-C19_7, complete sequence	Swine	United Kingdom	Pooled pig faecal samples collected from floor of farm	Escherichia coli
Hadza Yanomami	plasmid_2	H	CP058592	Shigella flexneri strain M2901 plasmid unnamed3, complete sequence	Homo sapiens	Australia: Queensland	feces	Shigella flexneri
Hadza Yanomami	plasmid_2	H	CP061529	Shigella dysenteriae strain HNCMB 20080 plasmid pHNCMB20080_2, complete sequence	Homo sapiens	Hungary	-	Shigella dysenteriae
Hadza Yanomami	plasmid_2	H	FJ386570	Escherichia coli strain H30 plasmid pO26-S2 ferric enterobactin transport protein FepE (fepE) gene, complete cds	-	-	-	Escherichia coli
Hadza Yanomami	plasmid_2	H	JF813187	Shigella flexneri strain 2a 301 plasmid pSF301-2, complete sequence	-	-	-	Shigella flexneri
Hadza Yanomami	plasmid_2	H	LT985290	Escherichia coli strain ECOR 10 genome assembly, plasmid: RCS83_pI	-	-	-	Escherichia coli
Hadza Yanomami	plasmid_2	H	LT985312	Escherichia coli strain ECOR 25 genome assembly, plasmid: RCS92_pIII	-	-	-	Escherichia coli
Hadza Yanomami	plasmid_2	H	M25995	S.flexneri 2mDa plasmid DNA associated with reactive arthritis	-	-	-	Shigella flexneri
Hadza Yanomami	novel_cluster_2	I	AF218051	Salmonella enteritidis low molecular weight plasmid I Mob (mobA), retron reverse transcriptase (rrt), and cold shock protein (csp) genes, complete cds; and - genes	-	-	-	Salmonella enterica subsp. enterica serovar Enteritidis
Hadza Yanomami	novel_cluster_2	I	u	Escherichia coli O26:H11 strain FWSEC0001 plasmid unnamed8, complete sequence	Homo sapiens	Canada:British Columbia,Vancouver	Clinical: Human (Homo sapiens)	Escherichia coli O26:H11
Hadza Yanomami	novel_cluster_2	I	CP034256	Escherichia coli strain IVRI Kol CP4 plasmid pESBL-EA11pO83_CORR	-	India	Mastitis Milk	Escherichia coli
Hadza Yanomami	novel_cluster_2	I	CP038000	Shigella sonnei strain FC1653 plasmid unnamed3, complete sequence	Homo sapiens	India: Vellore	stool	Shigella sonnei
Hadza Yanomami	novel_cluster_2	I	CP039563	Salmonella enterica subsp. enterica serovar 1,4,[5],12:i:- strain PNCS014847 plasmid p08-5333.2, complete sequence	Homo sapiens	Canada: NL	-	Salmonella enterica subsp. enterica serovar 1,4,[5],12:i:-
Hadza Yanomami	novel_cluster_2	I	CP039839	Escherichia coli O157:H7 strain USDA5905 plasmid pUSDA5905_5	Food	-	Meat	Escherichia coli O157:H7
Hadza Yanomami	novel_cluster_2	I	CP051740	Escherichia coli strain SCU-105 plasmid pSCU-105-2, complete sequence	Homo sapiens	USA: California	rectal swab from healthy college student	Escherichia coli
Hadza Yanomami	novel_cluster_2	I	CP061058	Klebsiella pneumoniae strain HKP0067 plasmid pHKP0067.5, complete sequence	Homo sapiens	Germany	rectal swab	Klebsiella pneumoniae
Hadza Yanomami	novel_cluster_2	I	CP061067	Klebsiella pneumoniae strain HKP0018 plasmid pHKP0018.5, complete sequence	Homo sapiens	Germany	rectal swab	Klebsiella pneumoniae
Hadza Yanomami	novel_cluster_2	I	CP066323	Salmonella enterica strain UWI_PP98 isolate CFSAN103862 plasmid pUWI-PP98.2, complete sequence	-	Trinidad and Tobago	environmental	Salmonella enterica
Hadza Yanomami	novel_cluster_2	I	CP068315	Klebsiella pneumoniae strain RIVM_C015395 plasmid pRIVM_C015395_4, complete sequence	Homo sapiens	Netherlands	-	Klebsiella pneumoniae
Hadza Yanomami	plasmid_623	J	CP056562	Enterobacter cloacae strain RHBSTW-00399 plasmid pRHBSTW-00399_3, complete sequence	Environment	United Kingdom	Wastewater effluent sample	Enterobacter cloacae
Hadza Yanomami	plasmid_623	J	CP056725	Enterobacter hormaechei strain RHBSTW-00333 plasmid pRHBSTW-00333_7, complete sequence	Environment	United Kingdom	Wastewater effluent sample	Enterobacter hormaechei
Hadza Yanomami	plasmid_623	J	CP056746	Enterobacter hormaechei strain RHBSTW-00220 plasmid pRHBSTW-00220_5, complete sequence	Environment	United Kingdom	Wastewater influent sample	Enterobacter hormaechei
Hadza Yanomami	plasmid_623	J	CP056749	Enterobacter hormaechei strain RHBSTW-00217 plasmid pRHBSTW-00217_3, complete sequence	Environment	United Kingdom	Wastewater influent sample	Enterobacter hormaechei
Hadza Yanomami	plasmid_623	J	CP056758	Enterobacter hormaechei strain RHBSTW-00198 plasmid pRHBSTW-00198_3, complete sequence	Environment	United Kingdom	Freshwater sample from downstream of wastewater treatment plant	Enterobacter hormaechei
Hadza Yanomami	plasmid_623	J	CP058043	Escherichia coli strain RHB03-C06 plasmid pRHB03-C06_4, complete sequence	Swine	United Kingdom	Pooled pig faecal samples collected from floor of farm	Escherichia coli
Hadza Yanomami	plasmid_623	J	CP058049	Escherichia coli strain RHB03-C05 plasmid pRHB03-C05_4, complete sequence	Swine	United Kingdom	Pooled pig faecal samples collected from floor of farm	Escherichia coli
Hadza Yanomami	plasmid_623	J	CP058055	Escherichia coli strain RHB03-C04 plasmid pRHB03-C04_4, complete sequence	Swine	United Kingdom	Pooled pig faecal samples collected from floor of farm	Escherichia coli
Hadza Yanomami	plasmid_623	J	CP058200	Enterobacter roggenkampii strain RHBSTW-00002 plasmid pRHBSTW-00002_5, complete sequence	Environment	United Kingdom	Wastewater influent sample	Enterobacter roggenkampii
Hadza Yanomami	plasmid_623	J	CP061117	Salmonella enterica subsp. enterica serovar Typhimurium strain S585 plasmid pS585_2, complete sequence	Homo sapiens	China:Hangzhou	stool	Salmonella enterica subsp. enterica serovar Typhimurium
Hadza Yanomami	plasmid_623	J	CP061129	Salmonella enterica subsp. enterica serovar Typhimurium strain S304 plasmid pS304_3, complete sequence	Homo sapiens	China:Hangzhou	stool	Salmonella enterica subsp. enterica serovar Typhimurium
Hadza Yanomami	plasmid_623	J	CP063520	Escherichia coli strain EH01-18-02 plasmid pEH01-18-02_2, complete sequence	Homo sapiens	Laos	rectal swab	Escherichia coli
Hadza Yanomami	plasmid_623	J	CP065694	Enterobacter asburiae strain FDAARGOS_892 plasmid unnamed2, complete sequence	-	-	-	Enterobacter asburiae
Hadza Yanomami	plasmid_623	J	CP065864	Salmonella enterica subsp. enterica serovar Westhampton strain CFSAN103867 plasmid pUWI-H17.5, complete sequence	-	Trinidad and Tobago	broken egg shells- hatchery	Salmonella enterica subsp. enterica serovar Westhampton
Hadza Yanomami	plasmid_623	J	CP069818	Raoultella planticola strain HH15 plasmid pHH15_3, complete sequence	-	-	-	Raoultella planticola
Hadza Yanomami	plasmid_623	J	LC056399	Escherichia coli plasmid pV147-c DNA, contig: V147-c_scaffold_8, strain: V147	-	India	-	Escherichia coli
Hadza Yanomami	plasmid_623	J	AP022151	Klebsiella quasipneumoniae plasmid pWP5-S18-ESBL-05_9 DNA, complete genome, strain: WP5-S18-ESBL-05	Environment	Japan:Tokyo	wastewater treatment plant effluent	Klebsiella quasipneumoniae
Hadza Yanomami	plasmid_623	J	CP051822	Escherichia coli O157:H7 strain FLT_2001A plasmid pFLT_2001A-2, complete sequence	Cattle	USA:Nebraska	feces	Escherichia coli O157:H7
Hadza Yanomami	plasmid_623	J	CP056230	Citrobacter freundii strain RHBSTW-00968 plasmid pRHBSTW-00968_2, complete sequence	Environment	United Kingdom	Freshwater sample from upstream of wastewater treatment plant	Citrobacter freundii
Hadza Yanomami	plasmid_623	J	CP063507	Escherichia coli strain EH09-18-41 plasmid pEH09-18-41_4, complete sequence	Homo sapiens	Laos	rectal swab	Escherichia coli
Hadza Yanomami	plasmid_623	J	AP022451	Enterobacter kobei STW0522-60 plasmid pSTW0522-60-5 DNA, complete sequence	Environment	Japan:Tokyo	hospital sewage	Enterobacter kobei
Hadza Yanomami	plasmid_623	J	CP010227	Escherichia coli strain S1 plasmid A, complete sequence	Environment	-	forest soil	Escherichia coli
Hadza Yanomami	plasmid_623	J	CP031758	Klebsiella aerogenes strain FDAARGOS_327 plasmid unnamed2	Homo sapiens	USA: DC	Skin swab	Klebsiella aerogenes
Hadza Yanomami	plasmid_623	J	CP034828	Salmonella sp. SSDFZ54 plasmid pTB509, complete sequence	-	China:Zhejiang	feces	Salmonella sp. SSDFZ54
Hadza Yanomami	plasmid_623	J	CP039310	Enterobacter cloacae strain Effluent_4 plasmid unnamed4, complete sequence	Sewage	United Kingdom: Cholsey Sewage Treatment Works	Treated sewage effluent	Enterobacter cloacae
Hadza Yanomami	plasmid_623	J	CP039317	Enterobacter cloacae strain Effluent_3 plasmid unnamed5, complete sequence	Sewage	United Kingdom: Cholsey Sewage Treatment Works	Treated sewage effluent	Enterobacter cloacae
Hadza Yanomami	plasmid_623	J	CP039326	Enterobacter cloacae strain Effluent_2 plasmid unnamed7, complete sequence	Sewage	United Kingdom: Cholsey Sewage Treatment Works	Treated sewage effluent	Enterobacter cloacae
Hadza Yanomami	plasmid_623	J	CP050034	Escherichia coli strain 33-6 plasmid pCD33-6-3, complete sequence	Chicken	China:Sichuan	broiler chicken	Escherichia coli
Hadza Yanomami	plasmid_623	J	CP050038	Escherichia coli strain 58-3 plasmid pCD58-3-2, complete sequence	Chicken	China:Sichuan	broiler chicken	Escherichia coli
Hadza Yanomami	plasmid_623	J	CP057261	Escherichia coli strain RHB31-C15 plasmid pRHB31-C15_3, complete sequence	Cattle	United Kingdom	Pooled cattle faecal samples collected from floor of farm	Escherichia coli
Hadza Yanomami	plasmid_623	J	CP057279	Escherichia coli strain RHB31-C01 plasmid pRHB31-C01_4, complete sequence	Cattle	United Kingdom	Pooled cattle faecal samples collected from floor of farm	Escherichia coli
Hadza Yanomami	plasmid_623	J	CP059486	Enterobacter kobei strain IB2020 plasmid pIB2020_S, complete sequence	Homo sapiens	Italy: Modena	rectal swab	Enterobacter kobei
Hadza Yanomami	plasmid_623	J	CP067249	Escherichia coli strain OW1E2 plasmid pOW1E2d, complete sequence	Environment	Switzerland: Basel	surface water	Escherichia coli
Hadza Yanomami	plasmid_623	J	CP070933	Escherichia coli strain 30COLEC plasmid p30COLEC-3	Homo sapiens	Singapore	feces	Escherichia coli
Hadza Yanomami	plasmid_623	J	LR890332	Escherichia coli isolate MINF_1A-sc-2280431 genome assembly, plasmid: 7	-	-	-	Escherichia coli
Hadza Yanomami	plasmid_623	J	MT162142	Escherichia coli strain CE1537 plasmid pCE1537-D, complete sequence	Gull	Australia	Chroicocephalus novaehollandiae cloacal sample	Escherichia coli
Hadza Yanomami	plasmid_623	J	CP000974	Escherichia coli SMS-3-5 plasmid pSMS35_3, complete sequence	-	-	-	Escherichia coli SMS-3-5
Hadza Yanomami	plasmid_623	J	CP001112	Salmonella enterica subsp. enterica serovar Newport str. SL254 plasmid pSL254_3, complete sequence	-	-	-	Salmonella enterica subsp. enterica serovar Newport str. SL254
Hadza Yanomami	plasmid_623	J	CP006052	Salmonella enterica subsp. enterica serovar Typhimurium var. 5- str. CFSAN001921 plasmid unnamed, complete sequence	Chicken	-	chicken breast	Salmonella enterica subsp. enterica serovar Typhimurium var. 5- str. CFSAN001921
Hadza Yanomami	plasmid_623	J	CP009568	Salmonella enterica subsp. enterica serovar Newport str. CVM 22462 plasmid pCFSAN000934_03, complete sequence	Dog	USA: AZ	Canis lupus familiaris	Salmonella enterica subsp. enterica serovar Newport str. CVM 22462
Hadza Yanomami	plasmid_623	J	CP023261	Escherichia coli strain CCUG 70745 plasmid pEco70745_3, complete sequence	Homo sapiens	Sweden: Gothenburg	feces	Escherichia coli
Hadza Yanomami	plasmid_623	J	CP025238	Salmonella enterica subsp. enterica serovar Newport str. USDA-ARS-USMARC-1928 plasmid pSNE1-1928, complete sequence	Cattle	USA: BIFSCo Region 2	bovine peripheral lymph node	Salmonella enterica subsp. enterica serovar Newport str. USDA-ARS-USMARC-1928
Hadza Yanomami	plasmid_623	J	CP031822	Klebsiella pneumoniae strain INF235-sc-2280127 plasmid unnamed5, complete sequence	-	-	-	Klebsiella pneumoniae
Hadza Yanomami	plasmid_623	J	CP040563	Salmonella enterica subsp. enterica serovar Typhimurium strain SAP17-7399 plasmid pCFSAN059545, complete sequence	Homo sapiens	USA:WA	stool	Salmonella enterica subsp. enterica serovar Typhimurium
Hadza Yanomami	plasmid_623	J	CP041210	Salmonella enterica subsp. enterica serovar Newport strain SAP18-8729 plasmid pCFSAN074384_2, complete sequence	-	USA:GA	-	Salmonella enterica subsp. enterica serovar Newport
Hadza Yanomami	plasmid_623	J	CP050842	Klebsiella pneumoniae strain Bckp101 plasmid pBckp101-2, complete sequence	-	China: Shandong	milk	Klebsiella pneumoniae
Hadza Yanomami	plasmid_623	J	CP051375	Salmonella enterica subsp. enterica serovar Newport strain CVM 24374 plasmid p20723-3, complete sequence	Cattle	USA:MO	-	Salmonella enterica subsp. enterica serovar Newport
Hadza Yanomami	plasmid_623	J	CP052291	Klebsiella pneumoniae strain E16KP0218 plasmid pE16KP0218-5, complete sequence	Homo sapiens	South Korea: Jeonnam	blood	Klebsiella pneumoniae
Hadza Yanomami	plasmid_623	J	CP053041	Klebsiella pneumoniae strain P35 plasmid pP35F, complete sequence	Homo sapiens	Brazil: Sao Paulo	blood	Klebsiella pneumoniae
Hadza Yanomami	plasmid_623	J	CP054944	Escherichia coli strain MS6192 plasmid pMS6192D, complete sequence	Homo sapiens	India:South	Clinical sample: urine	Escherichia coli
Hadza Yanomami	plasmid_623	J	CP063293	Salmonella enterica subsp. enterica serovar Enteritidis strain R17.4111 plasmid pR17.4111_p3.6k, complete sequence	Homo sapiens	Taiwan	stool	Salmonella enterica subsp. enterica serovar Enteritidis
Hadza Yanomami	plasmid_623	J	CP065837	Klebsiella pneumoniae strain KpC5 plasmid p4, complete sequence	Homo sapiens	USA: Dallas, Texas	urine	Klebsiella pneumoniae
Hadza Yanomami	plasmid_623	J	CP070405	Escherichia coli strain CFSAN083827 plasmid pCFSAN083827_3, complete sequence	Chicken	Romania	chicken caecal content	Escherichia coli
Hadza Yanomami	plasmid_623	J	EF150947	Salmonella paratyphi plasmid pGY1, complete sequence	Homo sapiens	China: Guiyang city	9 year old girl suffering from paratyphoid fever	Salmonella enterica subsp. enterica serovar Paratyphi A
Hadza Yanomami	plasmid_623	J	KU166868	Salmonella enterica subsp. enterica serovar Enteritidis strain S1080 plasmid p2.3, complete sequence	Homo sapiens	Russia	-	Salmonella enterica subsp. enterica serovar Enteritidis
Hadza Yanomami	plasmid_623	J	LR792631	Klebsiella pneumoniae isolate SB5881 genome assembly, plasmid: SB5881_III	-	-	blood	Klebsiella pneumoniae
Hadza Yanomami	plasmid_623	J	LR890188	Klebsiella pneumoniae isolate INF072-sc-2279995 genome assembly, plasmid: 4	-	-	-	Klebsiella pneumoniae
Hadza Yanomami	plasmid_623	J	LR890223	Klebsiella pneumoniae isolate INF357-sc-2280189 genome assembly, plasmid: 7	-	-	-	Klebsiella pneumoniae
Hadza Yanomami	plasmid_623	J	LT985313	Escherichia coli strain ECOR 25 genome assembly, plasmid: RCS92_pII	-	-	-	Escherichia coli
Tunapuco Yanomami	plasmid_509	K	CP012637	Escherichia coli strain SF-088 plasmid pSF-088-2, complete sequence	Homo sapiens	USA: San Francisco	patient blood	Escherichia coli
Tunapuco Yanomami	plasmid_509	K	CP018986	Escherichia coli strain Ecol_AZ146 plasmid pECAZ146_5, complete sequence	Homo sapiens	Italy: Pisa	-	Escherichia coli
Tunapuco Yanomami	plasmid_509	K	CP024719	Escherichia coli strain LS4 plasmid p2LS4, complete sequence	Cattle	China:LaSa, XiZang	Bos mutus	Escherichia coli
Tunapuco Yanomami	plasmid_509	K	CP028586	Escherichia coli strain WCHEC4533 plasmid p2_000533, complete sequence	Homo sapiens	China: Sichuan, Chengdu	-	Escherichia coli
Tunapuco Yanomami	plasmid_509	K	CP030334	Escherichia coli strain AR_451 plasmid unnamed7	-	-	-	Escherichia coli
Tunapuco Yanomami	plasmid_509	K	CP032876	Escherichia coli strain WCHEC000837 plasmid p2_000837, complete sequence	Homo sapiens	China: Sichuan, Chengdu	-	Escherichia coli
Tunapuco Yanomami	plasmid_509	K	CP034960	Escherichia coli strain WCHEC020032 plasmid p2_020032, complete sequence	Homo sapiens	China: Sichuan	-	Escherichia coli
Tunapuco Yanomami	plasmid_509	K	CP035126	Escherichia coli strain EC25 plasmid pEC25-3, complete sequence	Homo sapiens	China: Hangzhou	urine	Escherichia coli
Tunapuco Yanomami	plasmid_509	K	CP040268	Escherichia coli strain 631 plasmid pEc631_5, complete sequence	Mollusk	Norway	Bivalve mollusk of marine environment	Escherichia coli
Tunapuco Yanomami	plasmid_509	K	CP043409	Escherichia coli strain NMBU-W13E19 plasmid pNMBU-W13E19_03, complete sequence	Environment	Norway:Aas	surface water	Escherichia coli
Tunapuco Yanomami	plasmid_509	K	CP048314	Escherichia coli strain 32-4 plasmid p32-4_D, complete sequence	Environment	Switzerland	-	Escherichia coli
Tunapuco Yanomami	plasmid_509	K	CP048342	Escherichia coli strain 142 plasmid p142_E, complete sequence	Environment	Switzerland	-	Escherichia coli
Tunapuco Yanomami	plasmid_509	K	CP048364	Escherichia coli strain 53 plasmid p53_E-OXA48, complete sequence	Environment	Switzerland	-	Escherichia coli
Tunapuco Yanomami	plasmid_509	K	CP048874	Escherichia coli strain 2-Pyelo plasmid p2-Pyelo_1, complete sequence	Homo sapiens	USA	urine	Escherichia coli
Tunapuco Yanomami	plasmid_509	K	CP049125	Escherichia coli strain EC931 plasmid pEC931_5, complete sequence	Homo sapiens	China: Yiwu	urine	Escherichia coli
Tunapuco Yanomami	plasmid_509	K	CP051619	Escherichia coli O25b:H4-ST131 strain 2017_APHA plasmid pAPHA_2017_4, complete sequence	Swine	United Kingdom	cecal sample	Escherichia coli O25b:H4-ST131
Tunapuco Yanomami	plasmid_509	K	CP052222	Klebsiella pneumoniae strain E17KP0053 plasmid pE17KP0053-5, complete sequence	Homo sapiens	South Korea: Jeonnam	blood	Klebsiella pneumoniae
Tunapuco Yanomami	plasmid_509	K	CP052323	Klebsiella pneumoniae strain E16KP0035 plasmid pE16KP0035-3, complete sequence	Homo sapiens	South Korea: Jeonnam	blood	Klebsiella pneumoniae
Tunapuco Yanomami	plasmid_509	K	CP053249	Escherichia coli strain SCU-482 plasmid pSCU-482-2, complete sequence	Homo sapiens	USA: California	rectal swab from healthy college student	Escherichia coli
Tunapuco Yanomami	plasmid_509	K	CP054217	Escherichia coli strain EcPF40 plasmid p3, complete sequence	Homo sapiens	USA: Dallas, Texas	urine	Escherichia coli
Tunapuco Yanomami	plasmid_509	K	CP054222	Escherichia coli strain EcPF18 plasmid p3, complete sequence	Homo sapiens	USA: Dallas, Texas	urine	Escherichia coli
Tunapuco Yanomami	plasmid_509	K	CP054322	Escherichia coli strain SCU-390 plasmid pSCU-390-3, complete sequence	Homo sapiens	USA: California	rectal swab from healthy college student	Escherichia coli
Tunapuco Yanomami	plasmid_509	K	CP054339	Escherichia coli strain SCU-120 plasmid pSCU-120-4, complete sequence	Homo sapiens	USA: California	rectal swab from healthy college student	Escherichia coli
Tunapuco Yanomami	plasmid_509	K	CP054377	Escherichia coli strain SCU-182 plasmid pSCU-182-2, complete sequence	Homo sapiens	USA: California	rectal swab from healthy college student	Escherichia coli
Tunapuco Yanomami	plasmid_509	K	CP056331	Klebsiella pneumoniae strain RHBSTW-00807 plasmid pRHBSTW-00807_3, complete sequence	Environment	United Kingdom	Wastewater influent sample	Klebsiella pneumoniae
Tunapuco Yanomami	plasmid_509	K	CP056651	Enterobacter hormaechei strain RHBSTW-00218 plasmid pRHBSTW-00218_3, complete sequence	Environment	United Kingdom	Wastewater influent sample	Enterobacter hormaechei
Tunapuco Yanomami	plasmid_509	K	CP056805	Escherichia coli strain RHBSTW-00176 plasmid pRHBSTW-00176_6, complete sequence	Environment	United Kingdom	Freshwater sample from upstream of wastewater treatment plant	Escherichia coli
Tunapuco Yanomami	plasmid_509	K	CP056943	Escherichia coli strain RHB42-C04 plasmid pRHB42-C04_4, complete sequence	Sheep	United Kingdom	Pooled sheep faecal samples collected from floor of farm	Escherichia coli
Tunapuco Yanomami	plasmid_509	K	CP059007	Escherichia coli strain 2D plasmid p2D-5, complete sequence	Homo sapiens	China: Yueqing	blood	Escherichia coli
Tunapuco Yanomami	plasmid_509	K	CP061533	Escherichia coli strain WEM25 plasmid p3, complete sequence	Environment	China: Hong Kong island	Beach water	Escherichia coli
Tunapuco Yanomami	plasmid_509	K	CP061761	Escherichia coli O68:H12 strain 97.3 plasmid unnamed4	Cattle	USA: Midwest	non-specified beef samples from Bos taurus	Escherichia coli O68:H12
Tunapuco Yanomami	plasmid_509	K	CP063005	Klebsiella pneumoniae strain CriePir154 plasmid unnamed2, complete sequence	Homo sapiens	Russia: Moscow	blood	Klebsiella pneumoniae
Tunapuco Yanomami	plasmid_509	K	CP063436	Klebsiella pneumoniae strain ENT1332 plasmid unnamed3, complete sequence	Homo sapiens	Singapore	rectal swab	Klebsiella pneumoniae
Tunapuco Yanomami	plasmid_509	K	CP063777	Escherichia coli O25b:H4-ST131 plasmid pHK02-3, complete sequence	Environment	Hong Kong	wastewater	Escherichia coli O25b:H4-ST131
Tunapuco Yanomami	plasmid_509	K	CP064849	Escherichia coli strain 20 plasmid pHK01-2, complete sequence	Environment	Hong Kong	wastewater	Escherichia coli
Tunapuco Yanomami	plasmid_509	K	CP070034	Escherichia coli strain FDAARGOS_1337 plasmid unnamed5	Homo sapiens	USA: WA	-	Escherichia coli
Tunapuco Yanomami	plasmid_509	K	CP070096	Escherichia coli strain FDAARGOS_1370 plasmid unnamed3, complete sequence	Homo sapiens	USA: WA	-	Escherichia coli
Tunapuco Yanomami	plasmid_509	K	CP070143	Escherichia coli strain FDAARGOS_1281 plasmid unnamed11	Homo sapiens	USA: WA	-	Escherichia coli
Tunapuco Yanomami	plasmid_509	K	JX238445	Escherichia coli strain EC08 plasmid pEC08-6 replication protein, MobA, and hypothetical protein genes, complete cds	-	-	-	Escherichia coli
Tunapuco Yanomami	plasmid_509	K	JX238459	Escherichia coli strain EC299 plasmid pEC299-3 RepA, hypothetical protein, MobA, and hypothetical proteins genes, complete cds	-	-	-	Escherichia coli
Tunapuco Yanomami	plasmid_509	K	KJ470776	Escherichia coli strain K317 plasmid ColE7-K317, complete sequence	-	-	-	Escherichia coli
Tunapuco Yanomami	plasmid_509	K	LC056256	Escherichia coli plasmid pV097-a DNA, contig: V097-a_scaffold_12, strain: V097	-	India	-	Escherichia coli
Tunapuco Yanomami	plasmid_509	K	LR130561	Escherichia coli strain MS14385 genome assembly, plasmid: 7	-	-	blood	Escherichia coli
Tunapuco Yanomami	plasmid_509	K	LR890304	Escherichia coli isolate MSB1_3B-sc-2280406 genome assembly, plasmid: 6	-	-	-	Escherichia coli
Tunapuco Yanomami	plasmid_509	K	LR890331	Escherichia coli isolate MINF_1A-sc-2280431 genome assembly, plasmid: 6	-	-	-	Escherichia coli
Tunapuco Yanomami	plasmid_509	K	LR890338	Escherichia coli isolate MINF_9A-sc-2280436 genome assembly, plasmid: 5	-	-	-	Escherichia coli
Tunapuco Yanomami	plasmid_509	K	LR890407	Escherichia coli isolate MSB1_7C-sc-2280317 genome assembly, plasmid: 3	-	-	-	Escherichia coli
Tunapuco Yanomami	plasmid_509	K	LR890412	Escherichia coli isolate MSB2_1A-sc-2280429 genome assembly, plasmid: 3	-	-	-	Escherichia coli
Tunapuco Yanomami	plasmid_509	K	LR890468	Escherichia coli isolate MSB1_7A-sc-2280394 genome assembly, plasmid: 3	-	-	-	Escherichia coli
Tunapuco Yanomami	plasmid_509	K	LR890539	Escherichia coli isolate MSB1_8B-sc-2280300 genome assembly, plasmid: 4	-	-	-	Escherichia coli
Tunapuco Yanomami	plasmid_509	K	LR890581	Escherichia coli isolate MSB1_5C-sc-2280313 genome assembly, plasmid: 6	-	-	-	Escherichia coli
Tunapuco Yanomami	plasmid_509	K	LR890613	Escherichia coli isolate MINF_8D-sc-2280460 genome assembly, plasmid: 8	-	-	-	Escherichia coli
Tunapuco Yanomami	plasmid_509	K	LR890629	Klebsiella pneumoniae isolate KSB1_6F genome assembly, plasmid: 3	-	-	rectal swab	Klebsiella pneumoniae
Tunapuco Yanomami	plasmid_509	K	LR890695	Escherichia coli isolate MSB1_4E-sc-2280348 genome assembly, plasmid: 3	-	-	-	Escherichia coli
Tunapuco Yanomami	plasmid_509	K	LR890718	Escherichia coli isolate MSB1_6C-sc-2280315 genome assembly, plasmid: 5	-	-	-	Escherichia coli
Tunapuco Yanomami	plasmid_509	K	LR898877	Escherichia coli isolate MSB1_4I-sc-2280412 genome assembly, plasmid: 4	-	-	-	Escherichia coli
Tunapuco Yanomami	plasmid_509	K	MT162141	Escherichia coli strain CE1537 plasmid pCE1537-C, complete sequence	Gull	Australia	Chroicocephalus novaehollandiae cloacal sample	Escherichia coli
Tunapuco Yanomami	plasmid_509	K	MT180432	Escherichia coli strain CE1681 plasmid pCE1681-C, complete sequence	Gull	Australia	Chroicocephalus novaehollandiae	Escherichia coli
Tunapuco Yanomami	plasmid_29	L	AP010965	Escherichia coli O111:H- str. 11128 plasmid pO111_5 DNA, complete sequence	-	-	-	Escherichia coli O111:H- str. 11128
Tunapuco Yanomami	plasmid_29	L	AP019766	Escherichia coli O111:H- 110512 plasmid pO111-110512_5 DNA, complete genome	Homo sapiens	Japan	bloody diarrhea	Escherichia coli O111:H-
Tunapuco Yanomami	plasmid_29	L	AY929248	Escherichia coli plasmid pColK-K235, complete sequence	-	-	-	Escherichia coli
Tunapuco Yanomami	plasmid_29	L	CP010159	Escherichia coli strain D10 plasmid B, complete genome	Dog	-	-	Escherichia coli
Tunapuco Yanomami	plasmid_29	L	CP011137	Escherichia coli VR50 plasmid pVR50C, complete sequence	Homo sapiens	-	urine	Escherichia coli VR50
Tunapuco Yanomami	plasmid_29	L	CP018987	Escherichia coli strain Ecol_AZ146 plasmid pECAZ146_4, complete sequence	Homo sapiens	Italy: Pisa	-	Escherichia coli
Tunapuco Yanomami	plasmid_29	L	CP021101	Escherichia coli strain 13P477T plasmid p13P477T-9, complete sequence	Swine	Hong Kong	stool	Escherichia coli
Tunapuco Yanomami	plasmid_29	L	CP021102	Escherichia coli strain 13P477T plasmid p13P477T-8, complete sequence	Swine	Hong Kong	stool	Escherichia coli
Tunapuco Yanomami	plasmid_29	L	CP024053	Escherichia coli strain SMN197SH3 plasmid pO177C3, complete sequence	-	Canada: Alberta	cattle	Escherichia coli
Tunapuco Yanomami	plasmid_29	L	CP024615	Escherichia coli strain SMN152SH1 plasmid pO177C1, complete sequence	-	USA:Walla Walla,WA	cattle	Escherichia coli
Tunapuco Yanomami	plasmid_29	L	CP027329	Escherichia coli strain 2014C-3741 plasmid unnamed1	Homo sapiens	-	-	Escherichia coli
Tunapuco Yanomami	plasmid_29	L	CP027641	Escherichia coli strain 2014C-4705 plasmid unnamed, complete sequence	Homo sapiens	-	stool	Escherichia coli
Tunapuco Yanomami	plasmid_29	L	CP027674	Escherichia coli strain 2014C-3003 plasmid unnamed2, complete sequence	Homo sapiens	-	stool	Escherichia coli
Tunapuco Yanomami	plasmid_29	L	CP028114	Escherichia coli O103 str. RM8385 plasmid pRM8385-2, complete sequence	Cattle	USA: Salinas, California	Bos taurus feces	Escherichia coli O103 str. RM8385
Tunapuco Yanomami	plasmid_29	L	CP028119	Escherichia coli O111 str. RM9322 plasmid pRM9322-2, complete sequence	Environment	USA: Salinas, California	Creek	Escherichia coli O111 str. RM9322
Tunapuco Yanomami	plasmid_29	L	CP028688	Escherichia coli strain 110 plasmid pTA110-2, complete sequence	Cattle	-	-	Escherichia coli
Tunapuco Yanomami	plasmid_29	L	CP028696	Escherichia coli strain 107 plasmid pTA107-2, complete sequence	Cattle	-	-	Escherichia coli
Tunapuco Yanomami	plasmid_29	L	CP031900	Escherichia coli O113:H21 strain FWSEC0010 plasmid unnamed2, complete sequence	Homo sapiens	Canada	Clinical: Human (Homo sapiens)	Escherichia coli O113:H21
Tunapuco Yanomami	plasmid_29	L	CP031915	Escherichia coli O157:H7 strain FWSEC0004 plasmid unnamed14, complete sequence	Homo sapiens	Canada:Ontario,Toronto	Clinical: Human (Homo sapiens)	Escherichia coli O157:H7
Tunapuco Yanomami	plasmid_29	L	CP034386	Escherichia coli O157:H7 strain FRIK804 plasmid pFRIK804-01, complete sequence	Cattle	USA:Wisconsin	Calf	Escherichia coli O157:H7
Tunapuco Yanomami	plasmid_29	L	CP038325	Escherichia coli O157:H7 strain NE 1169-1 plasmid pNE1169-2, complete sequence	Cattle	USA:Nebraska	cattle feces	Escherichia coli O157:H7
Tunapuco Yanomami	plasmid_29	L	CP038331	Escherichia coli O157:H7 strain NE 1092-2 plasmid pNE1092-4, complete sequence	Cattle	USA:Nebraska	cattle feces	Escherichia coli O157:H7
Tunapuco Yanomami	plasmid_29	L	CP038377	Escherichia coli O157:H7 strain F1273 plasmid pF1273-2, complete sequence	Food	USA	beef	Escherichia coli O157:H7
Tunapuco Yanomami	plasmid_29	L	CP038400	Escherichia coli O157:H7 strain DEC4E plasmid pDEC4E-3, complete sequence	Homo sapiens	Denmark	-	Escherichia coli O157:H7
Tunapuco Yanomami	plasmid_29	L	CP038403	Escherichia coli O157:H7 strain BB24-1 plasmid pBB24-2, complete sequence	Cattle	USA:Louisiana	cattle feces	Escherichia coli O157:H7
Tunapuco Yanomami	plasmid_29	L	CP043543	Escherichia coli strain F2_81 plasmid pF2_18C_Col	Swine	Australia	Sus scrofa rectal swab	Escherichia coli
Tunapuco Yanomami	plasmid_29	L	CP045714	Escherichia coli strain FHI_NMBU_11 plasmid pFHI_NMBU_11_02, complete sequence	Homo sapiens	Norway:South-east	feces	Escherichia coli
Tunapuco Yanomami	plasmid_29	L	CP045716	Escherichia coli strain FHI_NMBU_11 plasmid pFHI_NMBU_11_04, complete sequence	Homo sapiens	Norway:South-east	feces	Escherichia coli
Tunapuco Yanomami	plasmid_29	L	CP045786	Shigella dysenteriae strain CFSAN029786 plasmid p2CFSAN029786, complete sequence	Homo sapiens	Somalia	-	Shigella dysenteriae
Tunapuco Yanomami	plasmid_29	L	CP046541	Escherichia coli strain FHI_NMBU_10 plasmid pFHI_NMBU_10_02, complete sequence	Homo sapiens	Norway:South-east	feces	Escherichia coli
Tunapuco Yanomami	plasmid_29	L	CP047384	Escherichia coli strain CAU16175 plasmid pCAU16175_6, complete sequence	Swine	China: Hunan	-	Escherichia coli
Tunapuco Yanomami	plasmid_29	L	CP048335	Escherichia coli strain 10 plasmid p010_E, complete sequence	Environment	Switzerland	-	Escherichia coli
Tunapuco Yanomami	plasmid_29	L	CP050864	Escherichia coli strain 8-3-DC15 plasmid unnamed2, complete sequence	Homo sapiens	Australia: Canberra	colonoscopy	Escherichia coli
Tunapuco Yanomami	plasmid_29	L	CP050867	Escherichia coli strain 8-3-Ti3 plasmid unnamed2, complete sequence	Homo sapiens	Australia: Canberra	colonoscopy	Escherichia coli
Tunapuco Yanomami	plasmid_29	L	CP053237	Escherichia coli strain SCU-106 plasmid pSCU-106-3, complete sequence	Homo sapiens	USA: California	rectal swab from healthy college student	Escherichia coli
Tunapuco Yanomami	plasmid_29	L	CP054366	Escherichia coli strain SCU-171 plasmid pSCU-171-3, complete sequence	Homo sapiens	USA: California	rectal swab from healthy college student	Escherichia coli
Tunapuco Yanomami	plasmid_29	L	CP054461	Escherichia coli strain SCU-103 plasmid pSCU-103-4, complete sequence	Homo sapiens	USA: California	rectal swab from healthy college student	Escherichia coli
Tunapuco Yanomami	plasmid_29	L	CP055127	Shigella flexneri strain FDAARGOS_714 plasmid unnamed3	Homo sapiens	Nigeria: Ibadan	clinical isolate	Shigella flexneri
Tunapuco Yanomami	plasmid_29	L	CP055685	Escherichia coli strain RHB19-C14 plasmid pRHB19-C14_5, complete sequence	Sheep	United Kingdom	Pooled sheep faecal samples collected from floor of farm	Escherichia coli
Tunapuco Yanomami	plasmid_29	L	CP055716	Escherichia coli strain RHB15-C06 plasmid pRHB15-C06_4, complete sequence	Sheep	United Kingdom	Pooled sheep faecal samples collected from floor of farm	Escherichia coli
Tunapuco Yanomami	plasmid_29	L	CP055727	Escherichia coli strain RHB13-C14 plasmid pRHB13-C14_4, complete sequence	Swine	United Kingdom	Pooled pig faecal samples collected from floor of farm	Escherichia coli
Tunapuco Yanomami	plasmid_29	L	CP055891	Escherichia coli strain RHBSTW-00353 plasmid unnamed	Environment	United Kingdom	Freshwater sample from downstream of wastewater treatment plant	Escherichia coli
Tunapuco Yanomami	plasmid_29	L	CP055894	Escherichia coli strain RHBSTW-00353 plasmid unnamed	Environment	United Kingdom	Freshwater sample from downstream of wastewater treatment plant	Escherichia coli
Tunapuco Yanomami	plasmid_29	L	CP056931	Escherichia coli strain RHB42-C20 plasmid pRHB42-C20_4, complete sequence	Sheep	United Kingdom	Pooled sheep faecal samples collected from floor of farm	Escherichia coli
Tunapuco Yanomami	plasmid_29	L	CP056942	Escherichia coli strain RHB42-C04 plasmid pRHB42-C04_3, complete sequence	Sheep	United Kingdom	Pooled sheep faecal samples collected from floor of farm	Escherichia coli
Tunapuco Yanomami	plasmid_29	L	CP057338	Escherichia coli strain RHB29-C22 plasmid pRHB29-C22_3, complete sequence	Sheep	United Kingdom	Pooled sheep faecal samples collected from floor of farm	Escherichia coli
Tunapuco Yanomami	plasmid_29	L	CP057351	Escherichia coli strain RHB29-C08 plasmid pRHB29-C08_3, complete sequence	Sheep	United Kingdom	Pooled sheep faecal samples collected from floor of farm	Escherichia coli
Tunapuco Yanomami	plasmid_29	L	CP057495	Escherichia coli strain RHB24-C10 plasmid pRHB24-C10_3, complete sequence	Sheep	United Kingdom	Pooled sheep faecal samples collected from floor of farm	Escherichia coli
Tunapuco Yanomami	plasmid_29	L	CP057514	Escherichia coli strain RHB23-C24 plasmid pRHB23-C24_3, complete sequence	Sheep	United Kingdom	Pooled sheep faecal samples collected from floor of farm	Escherichia coli
Tunapuco Yanomami	plasmid_29	L	CP057518	Escherichia coli strain RHB23-C18 plasmid pRHB23-C18_3, complete sequence	Sheep	United Kingdom	Pooled sheep faecal samples collected from floor of farm	Escherichia coli
Tunapuco Yanomami	plasmid_29	L	CP057530	Escherichia coli strain RHB23-C10 plasmid pRHB23-C10_6, complete sequence	Sheep	United Kingdom	Pooled sheep faecal samples collected from floor of farm	Escherichia coli
Tunapuco Yanomami	plasmid_29	L	CP057537	Escherichia coli strain RHB23-C07 plasmid pRHB23-C07_3, complete sequence	Sheep	United Kingdom	Pooled sheep faecal samples collected from floor of farm	Escherichia coli
Tunapuco Yanomami	plasmid_29	L	CP057550	Escherichia coli strain RHB23-C05 plasmid pRHB23-C05_6, complete sequence	Sheep	United Kingdom	Pooled sheep faecal samples collected from floor of farm	Escherichia coli
Tunapuco Yanomami	plasmid_29	L	CP057557	Escherichia coli strain RHB23-C04 plasmid pRHB23-C04_3, complete sequence	Sheep	United Kingdom	Pooled sheep faecal samples collected from floor of farm	Escherichia coli
Tunapuco Yanomami	plasmid_29	L	CP057652	Escherichia coli strain RHB19-C10 plasmid pRHB19-C10_3, complete sequence	Sheep	United Kingdom	Pooled sheep faecal samples collected from floor of farm	Escherichia coli
Tunapuco Yanomami	plasmid_29	L	CP057667	Escherichia coli strain RHB18-C20 plasmid pRHB18-C20_3, complete sequence	Sheep	United Kingdom	Pooled sheep faecal samples collected from floor of farm	Escherichia coli
Tunapuco Yanomami	plasmid_29	L	CP057671	Escherichia coli strain RHB18-C18 plasmid pRHB18-C18_3, complete sequence	Sheep	United Kingdom	Pooled sheep faecal samples collected from floor of farm	Escherichia coli
Tunapuco Yanomami	plasmid_29	L	CP057709	Escherichia coli strain RHB17-C03 plasmid pRHB17-C03_5, complete sequence	Swine	United Kingdom	Pooled pig faecal samples collected from floor of farm	Escherichia coli
Tunapuco Yanomami	plasmid_29	L	CP057719	Escherichia coli strain RHB17-C01 plasmid pRHB17-C01_3, complete sequence	Swine	United Kingdom	Pooled pig faecal samples collected from floor of farm	Escherichia coli
Tunapuco Yanomami	plasmid_29	L	CP057776	Escherichia coli strain RHB15-C22 plasmid pRHB15-C22_4, complete sequence	Sheep	United Kingdom	Pooled sheep faecal samples collected from floor of farm	Escherichia coli
Tunapuco Yanomami	plasmid_29	L	CP057781	Escherichia coli strain RHB15-C18 plasmid pRHB15-C18_4, complete sequence	Sheep	United Kingdom	Pooled sheep faecal samples collected from floor of farm	Escherichia coli
Tunapuco Yanomami	plasmid_29	L	CP057836	Escherichia coli strain RHB13-C13 plasmid pRHB13-C13_4, complete sequence	Swine	United Kingdom	Pooled pig faecal samples collected from floor of farm	Escherichia coli
Tunapuco Yanomami	plasmid_29	L	CP060059	Escherichia coli strain G8 plasmid pSYM12, complete sequence	Homo sapiens	Germany	feces from healthy individual	Escherichia coli
Tunapuco Yanomami	plasmid_29	L	CP060063	Escherichia coli strain G6/7 plasmid pSYM12, complete sequence	Homo sapiens	Germany	feces from healthy individual	Escherichia coli
Tunapuco Yanomami	plasmid_29	L	CP062872	Escherichia coli strain Res13-Lact-PEA14-20 plasmid unnamed29, complete sequence	Swine	Canada: Quebec	Sus scrofa domesticus feces	Escherichia coli
Tunapuco Yanomami	plasmid_29	L	CP062882	Escherichia coli O157:H16 strain Res13-Lact-PEA12-26 plasmid unnamednovel_4, complete sequence	Swine	Canada: Quebec	Sus scrofa domesticus feces	Escherichia coli O157:H16
Tunapuco Yanomami	plasmid_29	L	CP063465	Escherichia coli strain EM22-18-53 plasmid pEM22-18-53_6, complete sequence	Chicken	Laos	chicken meat	Escherichia coli
Tunapuco Yanomami	plasmid_29	L	CP065618	Escherichia coli strain FDAARGOS_942 plasmid unnamed1, complete sequence	-	-	-	Escherichia coli
Tunapuco Yanomami	plasmid_29	L	CP066752	Escherichia coli O157:H7 strain ECP19-2498 plasmid unnamed4, complete sequence	-	USA	-	Escherichia coli O157:H7
Tunapuco Yanomami	plasmid_29	L	CP069547	Escherichia coli strain FDAARGOS_1248 plasmid unnamed5	Homo sapiens	USA: WA	-	Escherichia coli
Tunapuco Yanomami	plasmid_29	L	KC853438	Escherichia coli ACN001 plasmid pACN001-E, complete sequence	-	-	-	Escherichia coli ACN001
Tunapuco Yanomami	plasmid_29	L	KM085451	Escherichia coli O104:H7 strain RM9387 plasmid pO104:H7_S1, complete sequence	Cattle	-	-	Escherichia coli O104:H7
Tunapuco Yanomami	plasmid_29	L	KM085452	Escherichia coli O104:H7 strain RM9387 plasmid pO104:H7_S2, complete sequence	Cattle	-	-	Escherichia coli O104:H7
Tunapuco Yanomami	plasmid_29	L	KM107848	Escherichia coli strain G1/2 plasmid pSYM12, complete sequence	Homo sapiens	Germany: near Wetzlar	-	Escherichia coli
Tunapuco Yanomami	plasmid_29	L	LR898880	Escherichia coli isolate MSB1_4I-sc-2280412 genome assembly, plasmid: 7	-	-	-	Escherichia coli
Tunapuco Yanomami	plasmid_29	L	LT985282	Escherichia coli strain 13942-1 genome assembly, plasmid: RCS74_pII	-	-	-	Escherichia coli
Tunapuco Yanomami	plasmid_29	L	LT985386	Escherichia coli strain 694 genome assembly, plasmid: RCS55_pII	-	-	-	Escherichia coli
Tunapuco Yanomami	plasmid_29	L	MH846690	Escherichia coli strain 17-346F plasmid p17-346F clone c8 genomic sequence	Swine	France	ceca	Escherichia coli
Tunapuco Yanomami	plasmid_29	L	MH846705	Escherichia coli strain 17-346F plasmid p17-346F clone c26 genomic sequence	Swine	France	ceca	Escherichia coli
Tunapuco Yanomami	plasmid_29	L	MH846718	Escherichia coli strain 17-346F plasmid p17-346F clone c39 genomic sequence	Swine	France	ceca	Escherichia coli
Tunapuco Yanomami	plasmid_29	L	U27452	Escherichia coli plasmid pColK-K235 colicin K operon: colicin K activity protein (cka), colicin K immunity protein (cki) and colicin K lysis protein (ckl) genes, complete cds	-	-	-	Escherichia coli
Tunapuco Yanomami	plasmid_29	L	X82682	E.coli plasmid cta, cti and ctl genes	-	-	-	Escherichia coli
Tunapuco Yanomami	plasmid_29	L	X87834	E.coli plasmid cka, cki and ckl genes	-	-	-	Escherichia coli
Tunapuco Yanomami	plasmid_29	L	X87835	E.coli plasmid cfa, cfi and cfl genes	-	-	-	Escherichia coli
Tunapuco Yanomami	plasmid_29	L	Y10412	E.coli plasmid pColD-157 DNA	-	-	-	Escherichia coli
Matses	plasmid_476	M	AP022066	Escherichia coli plasmid pWP4-W18-ESBL-08_2 DNA, complete genome, strain: WP4-W18-ESBL-08	-	Japan:Tokyo	wastewater treatment plant effluent	Escherichia coli
Matses	plasmid_476	M	CP014972	Salmonella enterica subsp. enterica serovar Typhimurium str. USDA-ARS-USMARC-1898 plasmid pSTY1-1898, complete sequence	Bos taurus	USA: BIFSCo Region 3	ground beef	Salmonella enterica subsp. enterica serovar Typhimurium str. USDA-ARS-USMARC-1898
Matses	plasmid_476	M	CP018774	Escherichia coli strain 2016C-3936C1 plasmid unnamed4 sequence	Homo sapiens	USA: Conneticut	-	Escherichia coli
Matses	plasmid_476	M	CP026179	Klebsiella pneumoniae strain KPNIH49 plasmid pKPC-224e, complete sequence	-	USA	-	Klebsiella pneumoniae
Matses	plasmid_476	M	CP026276	Klebsiella oxytoca strain KONIH5 plasmid pKOR-ab4d, complete sequence	-	USA	-	Klebsiella oxytoca
Matses	plasmid_476	M	CP035518	Escherichia coli strain U14A plasmid pU14A_B, complete sequence	Homo sapiens	USA:Utah	urine	Escherichia coli
Matses	plasmid_476	M	CP035722	Escherichia coli strain U15A plasmid pU15A_B, complete sequence	Homo sapiens	USA:Utah	urine	Escherichia coli
Matses	plasmid_476	M	CP038417	Escherichia coli O157:H7 strain 3-5-1 plasmid pGM351-2, complete sequence	cattle	USA:Nebraska	cattle feces	Escherichia coli O157:H7
Matses	plasmid_476	M	CP042513	Serratia marcescens strain E28 plasmid pE28_001, complete sequence	-	Australia: Sydney	Ensuite 7/8	Serratia marcescens
Matses	plasmid_476	M	CP049944	Escherichia coli strain pV01-18-E02-25-25 plasmid pK18EC025, complete sequence	-	South Korea:Gyeongsangbukdo	pig	Escherichia coli
Matses	plasmid_476	M	CP052139	Klebsiella pneumoniae strain F17KP0040 plasmid pF17KP0040-1, complete sequence	Homo sapiens	South Korea: Busan	blood	Klebsiella pneumoniae
Matses	plasmid_476	M	CP052140	Klebsiella pneumoniae strain F17KP0040 plasmid pF17KP0040-2, complete sequence	Homo sapiens	South Korea: Busan	blood	Klebsiella pneumoniae
Matses	plasmid_476	M	CP052525	Klebsiella pneumoniae strain B16KP0177 plasmid pB16KP0177-1, complete sequence	Homo sapiens	South Korea: Gyeonggi	blood	Klebsiella pneumoniae
Matses	plasmid_476	M	CP052535	Klebsiella pneumoniae strain B16KP0157 plasmid pB16KP0157-2, complete sequence	Homo sapiens	South Korea: Gyeonggi	blood	Klebsiella pneumoniae
Matses	plasmid_476	M	CP053725	Escherichia coli strain CP66-6_Sichuan plasmid pCP66-6-IncFII, complete sequence	pig	China: Sichuan	slaughterhouse	Escherichia coli
Matses	plasmid_476	M	CP055653	Escherichia coli strain RHB32-C08 plasmid unnamed	-	United Kingdom	Pooled sheep faecal samples collected from floor of farm	Escherichia coli
Matses	plasmid_476	M	CP056669	Klebsiella oxytoca strain RHBSTW-00651 plasmid pRHBSTW-00651_2, complete sequence	-	United Kingdom	Wastewater effluent sample	Klebsiella oxytoca
Matses	plasmid_476	M	CP056802	Escherichia coli strain RHBSTW-00176 plasmid pRHBSTW-00176_3, complete sequence	-	United Kingdom	Freshwater sample from upstream of wastewater treatment plant	Escherichia coli
Matses	plasmid_476	M	CP056844	Escherichia coli strain RHBSTW-00124 plasmid pRHBSTW-00124_3, complete sequence	-	United Kingdom	Wastewater influent sample	Escherichia coli
Matses	plasmid_476	M	CP057179	Escherichia coli strain RHB34-C04 plasmid pRHB34-C04_2, complete sequence	-	United Kingdom	Pooled pig faecal samples collected from floor of farm	Escherichia coli
Matses	plasmid_476	M	CP060167	Salmonella enterica subsp. enterica serovar Typhimurium strain D37712 plasmid pBT4, complete sequence	Homo sapiens	Malawi	blood	Salmonella enterica subsp. enterica serovar Typhimurium
Matses	plasmid_476	M	CP063493	Escherichia coli strain EF5-18-41 plasmid pEF5-18-41_1, complete sequence	Gallus gallus	Laos	chicken stool	Escherichia coli
Matses	plasmid_476	M	KX058576	Salmonella enterica strain SJTUF10584 plasmid pS10584, complete sequence	-	China: Shanghai	food	Salmonella enterica
Matses	plasmid_476	M	LC635857	Enterobacter cloacae B12 plasmid pB12IMP1 DNA, complete sequence	Homo sapiens	Japan:Osaka	-	Enterobacter cloacae
Matses	plasmid_476	M	LR130554	Escherichia coli strain MS14386 genome assembly, plasmid: 3	-	-	blood	Escherichia coli
Matses	plasmid_476	M	LR883051	Escherichia coli isolate L1_E925 genome assembly, plasmid: 2	-	-	-	Escherichia coli
Matses	plasmid_476	M	LR890357	Klebsiella pneumoniae isolate INF231-sc-2280121 genome assembly, plasmid: 2	-	-	-	Klebsiella pneumoniae
Matses	plasmid_476	M	LR890671	Klebsiella pneumoniae isolate INF321-sc-2280120 genome assembly, plasmid: 3	-	-	-	Klebsiella pneumoniae
Matses	plasmid_476	M	LS992167	Escherichia coli isolate Escherichia coli str. TO6 genome assembly, plasmid: 2	-	-	-	Escherichia coli
Matses	plasmid_476	M	MG844436	Escherichia coli strain EC13 plasmid pCMY-136, complete sequence	Homo sapiens	-	-	Escherichia coli
Matses	plasmid_476	M	MH569712	Serratia marcescens strain S120 plasmid pPM120-2, complete sequence	-	Poland	-	Serratia marcescens
Matses	plasmid_476	M	MN540570	Escherichia coli strain E.coli4feg plasmid pIV_IncI1, complete sequence	dog	-	biopsy	Escherichia coli
Matses	plasmid_476	M	MN661402	Klebsiella quasipneumoniae strain KP18-31 plasmid pKP18-31-IMP,KPC, complete sequence	-	-	-	Klebsiella quasipneumoniae
Matses	plasmid_476	M	MT108213	Klebsiella pneumoniae strain ZZ100 plasmid pZZ100-KPC, complete sequence	-	China	Henan	Klebsiella pneumoniae
Matses	unique_21	N	AP022413	Klebsiella quasipneumoniae STW0522-39 plasmid pSTW0522-39-1 DNA, complete sequence	-	Japan:Tokyo	hospital sewage	Klebsiella quasipneumoniae
Matses	unique_21	N	CP001919	Enterobacter cloacae subsp. cloacae ATCC 13047 plasmid pECL_A, complete sequence	-	-	-	Enterobacter cloacae subsp. cloacae ATCC 13047
Matses	unique_21	N	CP020506	Serratia marcescens strain 95 plasmid unnamed1, complete sequence	Homo sapiens	USA:Boston	sputum	Serratia marcescens
Matses	unique_21	N	CP020508	Serratia marcescens strain BWH-35 plasmid unnamed, complete sequence	Homo sapiens	USA:Boston	sputum	Serratia marcescens
Matses	unique_21	N	CP030920	Escherichia coli strain KL53 plasmid pKL53-L, complete sequence	Homo sapiens	Slovakia: Department of Urology, University Hospital, Bratislava	-	Escherichia coli
Matses	unique_21	N	CP035216	Klebsiella michiganensis strain M82255 plasmid pKOCBH-B, complete sequence	Homo sapiens	Australia: Queensland	Rectal Swab	Klebsiella michiganensis
Matses	unique_21	N	CP042507	Leclercia adecarboxylata strain E1 plasmid pE1_002, complete sequence	-	Australia: Sydney	Shower 3	Leclercia adecarboxylata
Matses	unique_21	N	CP044528	Klebsiella grimontii strain SS141 plasmid plamid_1, complete sequence	-	United Kingdom	Coffee Cup	Klebsiella grimontii
Matses	unique_21	N	CP052296	Klebsiella pneumoniae strain E16KP0210 plasmid pE16KP0210-1, complete sequence	Homo sapiens	South Korea: Jeonnam	blood	Klebsiella pneumoniae
Matses	unique_21	N	CP052302	Klebsiella pneumoniae strain E16KP0180 plasmid pE16KP0180-1, complete sequence	Homo sapiens	South Korea: Jeonnam	blood	Klebsiella pneumoniae
Matses	unique_21	N	CP052873	Enterobacter cloacae strain 3849 plasmid p3846III, complete sequence	Homo sapiens	Italy: Milan	blood	Enterobacter cloacae
Matses	unique_21	N	CP055310	Klebsiella grimontii strain RHBSTW-00866 plasmid pRHBSTW-00866_2, complete sequence	-	United Kingdom	Wastewater effluent sample	Klebsiella grimontii
Matses	unique_21	N	CP056777	Enterobacter cloacae strain DSM 30054 plasmid p1, complete sequence	-	-	-	Enterobacter cloacae
Matses	unique_21	N	CP072907	Klebsiella pneumoniae strain COL17 plasmid pKpCol17FII, complete sequence	Homo sapiens	Peru:Lima	urine	Klebsiella pneumoniae
Matses	unique_21	N	CP073008	Citrobacter sp. BIDMC108 plasmid unnamed1, complete sequence	Homo sapiens	-	-	Citrobacter sp. BIDMC108
Matses	unique_21	N	CP073009	Citrobacter sp. BIDMC108 plasmid unnamed2, complete sequence	Homo sapiens	-	-	Citrobacter sp. BIDMC108
Matses	unique_21	N	CP073659	Klebsiella quasipneumoniae strain KPN710429 plasmid pK710429_3, complete sequence	Homo sapiens	China: Anhui	blood	Klebsiella quasipneumoniae
Matses	unique_21	N	CP075892	Klebsiella pneumoniae strain GR390 plasmid p2GR390, complete sequence	Homo sapiens	India	blood	Klebsiella pneumoniae
Matses	unique_21	N	LR890741	Klebsiella pneumoniae isolate INF336-sc-2280147 genome assembly, plasmid: 2	-	-	-	Klebsiella pneumoniae
Matses	unique_21	N	MN310380	Raoultella ornithinolytica strain 170602815 plasmid p602815-NR, complete sequence	-	China	Hainan	Raoultella ornithinolytica
Matses	unique_21	N	MW363911	Klebsiella pneumoniae strain NMI650_19 plasmid p650F, complete sequence	Homo sapiens	Poland	rectal swab	Klebsiella pneumoniae
Matses	unique_21	N	MW363913	Klebsiella pneumoniae strain NMI1183_20 plasmid p1183F/R, complete sequence	Homo sapiens	Poland	urine	Klebsiella pneumoniae
Matses	unique_21	N	MW363914	Klebsiella pneumoniae strain NMI1203_15 plasmid p1203F, complete sequence	Homo sapiens	Poland	rectal swab	Klebsiella pneumoniae
Matses	unique_21	N	MW363916	Klebsiella pneumoniae strain NMI1298_15 plasmid p1298F, complete sequence	Homo sapiens	Poland	wound swab	Klebsiella pneumoniae
Matses	unique_21	N	MW363917	Klebsiella pneumoniae strain NMI1433_15 plasmid p1433F, complete sequence	Homo sapiens	Poland	throat	Klebsiella pneumoniae
Matses	unique_21	N	MW590809	Klebsiella oxytoca strain wzx-2 plasmid pwzx_IMP, complete sequence	Homo sapiens	China	Henan China	Klebsiella oxytoca
Hadza	unique_3	O	AP018354	Escherichia coli plasmid pVE155 DNA, complete genome, strain: E155	-	-	swine	Escherichia coli
Hadza	unique_3	O	AP019705	Escherichia coli O145:H28 10942 plasmid pO145_10942_2 DNA, complete genome	-	Japan:Miyazaki	human feces	Escherichia coli O145:H28
Hadza	unique_3	O	CP012683	Salmonella enterica subsp. enterica serovar Typhimurium strain 33676 plasmid p33673_IncF, complete sequence	Homo sapiens; female	Mexico: Mexico City	blood-culture	Salmonella enterica subsp. enterica serovar Typhimurium
Hadza	unique_3	O	CP014489	Escherichia coli strain G749 plasmid pG749_1, complete sequence	-	-	-	Escherichia coli
Hadza	unique_3	O	CP015914	Escherichia coli strain 210205630 plasmid pSLy2, complete sequence	-	USA	swine cecum	Escherichia coli
Hadza	unique_3	O	CP018105	Escherichia coli strain MRSN352231 plasmid pMR0716_PSE, complete sequence	Homo sapiens	Germany	Clinical	Escherichia coli
Hadza	unique_3	O	CP019001	Escherichia coli strain Ecol_AZ155 plasmid pECAZ155_KPC, complete sequence	Homo sapiens	China: Beijing	-	Escherichia coli
Hadza	unique_3	O	CP019054	Escherichia coli strain CRE1540 plasmid p1540-3, complete sequence	Homo sapiens	Hong Kong	Rectal Swab	Escherichia coli
Hadza	unique_3	O	CP019261	Escherichia coli strain 13C1065T plasmid p13C1065T-2, complete sequence	chicken	Hong Kong	stool	Escherichia coli
Hadza	unique_3	O	CP019561	Escherichia coli strain KSC1031 plasmid pMRGN1031, complete sequence	-	USA	porcine	Escherichia coli
Hadza	unique_3	O	CP021204	Escherichia coli strain Z1002 plasmid p1002-4, complete sequence	Homo sapiens	China:Jining	blood	Escherichia coli
Hadza	unique_3	O	CP023378	Escherichia coli strain 127 plasmid p123, complete sequence	canine	United Kingdom: Scotland, Edinburgh	-	Escherichia coli
Hadza	unique_3	O	CP023471	Salmonella enterica subsp. enterica strain BAA-1672 plasmid pSalSendai, complete sequence	Homo sapiens	-	-	Salmonella enterica subsp. enterica
Hadza	unique_3	O	CP023835	Escherichia coli strain 4/2-1 plasmid p4_2_1.1, complete sequence	Homo sapiens	Sweden	feces	Escherichia coli
Hadza	unique_3	O	CP025708	Escherichia coli strain YDC107 plasmid pYDC107_184, complete sequence	Homo sapiens	USA: Pennsylvania	-	Escherichia coli
Hadza	unique_3	O	CP026403	Escherichia coli strain ECONIH4 plasmid pECO-816c, complete sequence	-	USA	-	Escherichia coli
Hadza	unique_3	O	CP026937	Escherichia coli strain CFS3292 plasmid pCFS3292-2, complete sequence	Bos taurus	France	Bovine adult	Escherichia coli
Hadza	unique_3	O	CP027337	Escherichia coli strain 2014C-3716 plasmid unnamed2	Homo sapiens	-	stool	Escherichia coli
Hadza	unique_3	O	CP033847	Escherichia coli strain FDAARGOS_497 plasmid unnamed1, complete sequence	Homo sapiens	-	-	Escherichia coli
Hadza	unique_3	O	CP033881	Escherichia coli strain 50579417 plasmid p50579417_4, complete sequence	Homo sapiens	Norway	Urine	Escherichia coli
Hadza	unique_3	O	CP037904	Escherichia coli strain LHM10-1 plasmid unnamed1, complete sequence	pig	China:Jiangxi	feces	Escherichia coli
Hadza	unique_3	O	CP040383	Escherichia coli strain A1_180 plasmid unnamed2	-	USA: Alaska, Anchorage mudflats	Feces, Gull (Larus spp.)	Escherichia coli
Hadza	unique_3	O	CP041111	Escherichia coli strain ECCTRSRTH03 plasmid unnamed1, complete sequence	Swine	Thailand: Nakhon Pathom	Rectal swab	Escherichia coli
Hadza	unique_3	O	CP041338	Escherichia coli strain CCUG 73778 plasmid pSUH-1, complete sequence	Homo sapiens	Sweden:Gothenburg	blood	Escherichia coli
Hadza	unique_3	O	CP043759	Escherichia coli strain CVM N55972 plasmid pN55972-1, complete sequence	-	USA:GA	Pork Chops	Escherichia coli
Hadza	unique_3	O	CP044149	Escherichia coli O157 strain AR-0427 plasmid pAR-0427-1	-	-	-	Escherichia coli O157
Hadza	unique_3	O	CP050997	Escherichia coli O39:NM str. F8704-2 plasmid pF8704-2_1	-	USA	-	Escherichia coli O39:NM str. F8704-2
Hadza	unique_3	O	CP051739	Escherichia coli strain SCU-105 plasmid pSCU-105-1, complete sequence	Homo sapiens	USA: California	rectal swab from healthy college student	Escherichia coli
Hadza	unique_3	O	CP053722	Escherichia coli strain CP131_Sichuan plasmid pCP131-IncFIB, complete sequence	pig	China: Sichuan	slaughterhouse	Escherichia coli
Hadza	unique_3	O	CP054458	Escherichia coli strain SCU-103 plasmid pSCU-103-1, complete sequence	Homo sapiens	USA: California	rectal swab from healthy college student	Escherichia coli
Hadza	unique_3	O	CP055258	Escherichia coli strain AH25 plasmid pAH25-2, complete sequence	chicken	China: anhui	hefei	Escherichia coli
Hadza	unique_3	O	CP055650	Escherichia coli strain RHB34-C21 plasmid unnamed	-	United Kingdom	Pooled pig faecal samples collected from floor of farm	Escherichia coli
Hadza	unique_3	O	CP055947	Escherichia coli strain RHB30-C20 plasmid pRHB30-C20_3, complete sequence	-	United Kingdom	Pooled pig faecal samples collected from floor of farm	Escherichia coli
Hadza	unique_3	O	CP058915	Escherichia coli strain HH12 plasmid pHH12_P2, complete sequence	-	-	-	Escherichia coli
Hadza	unique_3	O	CP062902	Escherichia coli O152:H23 strain Res13-Lact-ER01-35 plasmid unnamed1009, complete sequence	Sus scrofa domesticus	Canada: Quebec	feces	Escherichia coli O152:H23
Hadza	unique_3	O	CP065610	Escherichia coli strain FDAARGOS_945 plasmid unnamed1, complete sequence	-	-	-	Escherichia coli
Hadza	unique_3	O	CP067234	Escherichia coli strain SBF45 plasmid pSBF45b, complete sequence	-	Switzerland: Root	surface water	Escherichia coli
Hadza	unique_3	O	CP069456	Escherichia coli strain FDAARGOS_1254 plasmid unnamed3, complete sequence	Homo sapiens	USA: WA	-	Escherichia coli
Hadza	unique_3	O	CP069704	Escherichia coli strain ECY44 plasmid pECY44-3, complete sequence	chicken	China:zhengzhou	-	Escherichia coli
Hadza	unique_3	O	CP073770	Escherichia coli strain SH19PTE6 plasmid pYUSHP6-3, complete sequence	-	China:Shanghai	pig feces	Escherichia coli
Hadza	unique_3	O	CP074243	Salmonella enterica subsp. enterica serovar Kentucky strain CFSAN028527 plasmid pCFSAN028527, complete sequence	-	USA:GA	egg raw yolk	Salmonella enterica subsp. enterica serovar Kentucky
Hadza	unique_3	O	CP075464	Escherichia coli strain NT1F10 plasmid pNT1F10-102k, complete sequence	pig	China	pig farm	Escherichia coli
Hadza	unique_3	O	CP076302	Escherichia coli strain Survcare321 plasmid p321-NDM5, complete sequence	Homo sapiens	Germany: Hesse	urine, catheter urine	Escherichia coli
Hadza	unique_3	O	CP076306	Escherichia coli strain Survcare253 plasmid pS253-NDM5, complete sequence	Homo sapiens	Germany: Hesse	urine, catheter urine	Escherichia coli
Hadza	unique_3	O	KT754160	Shigella dysenteriae strain 80-547 plasmid p80-547, complete sequence	-	-	-	Shigella dysenteriae
Hadza	unique_3	O	KX880944	Escherichia coli strain IMP163 plasmid pMCR-1-P3, complete sequence	-	-	-	Escherichia coli
Hadza	unique_3	O	KY887590	Escherichia coli strain Ec9 plasmid pEc9, complete sequence	-	-	-	Escherichia coli
Hadza	unique_3	O	LC553463	Escherichia coli NES6 plasmid pN-ES-6-1 DNA, complete sequence	Homo sapiens	Japan:Nagasaki	urine	Escherichia coli
Hadza	unique_3	O	MG825379	Escherichia coli strain 1108 plasmid p1108-IncY, complete sequence	-	-	chicken	Escherichia coli
Hadza	unique_3	O	MG836696	Escherichia coli strain 2248 plasmid pCTXM-2248, complete sequence	-	-	-	Escherichia coli
Hadza	unique_3	O	MH580300	Escherichia coli strain 974 plasmid p974-IncF, complete sequence	-	-	pork	Escherichia coli
Hadza	unique_3	O	MK134376	Escherichia coli strain 47EC plasmid p47EC, complete sequence	pig	-	fecal swab	Escherichia coli
Hadza	unique_3	O	MT648288	Escherichia coli strain 253 plasmid p253, complete sequence	-	China	-	Escherichia coli
Hadza	unique_3	O	MW228449	Escherichia coli strain 2011-01-8208-4-str32 plasmid IncF p8208-4, complete sequence	-	-	fecal sample of wild Reindeer	Escherichia coli
Tunapuco	plasmid_410	P	AP024117	Escherichia coli JML285 plasmid JML285_P3 DNA, complete sequence	Homo sapiens	-	-	Escherichia coli
Tunapuco	plasmid_410	P	CP045207	Escherichia coli strain DE17 plasmid unnamed1, complete sequence	Duck	China:HeiFei	liver	Escherichia coli
Tunapuco	plasmid_410	P	CP063971	Escherichia coli strain P14 plasmid unnamed	-	USA: South Central	Cattle hide	Escherichia coli
Tunapuco	plasmid_410	P	CP064104	Escherichia coli strain IR53017 plasmid unnamed1, complete sequence	Homo sapiens	China: Beijing	-	Escherichia coli
Tunapuco	plasmid_410	P	CP067251	Escherichia coli strain ESBL_DR28 plasmid pESBL_DR28a, complete sequence	-	Switzerland: Zurich	imported food: chilli pepper	Escherichia coli
Tunapuco	plasmid_410	P	CP069584	Escherichia coli strain FDAARGOS_1265 plasmid unnamed1, complete sequence	Homo sapiens	USA: WA	-	Escherichia coli
Tunapuco	plasmid_410	P	CP069683	Escherichia coli O176:H45 strain MIN9 plasmid pMUB-MIN9-1, complete sequence	Homo sapiens	Poland: Bialystok	wound	Escherichia coli O176:H45
Tunapuco	plasmid_410	P	CP069959	Escherichia coli strain FDAARGOS_1279 plasmid unnamed2, complete sequence	Homo sapiens	USA: WA	-	Escherichia coli
Tunapuco	plasmid_410	P	CP070133	Escherichia coli strain FDAARGOS_1281 plasmid unnamed2	Homo sapiens	USA: WA	-	Escherichia coli
Tunapuco	plasmid_410	P	CP075298	Klebsiella pneumoniae strain RGT5-2 plasmid pRGT5-2-119k, complete sequence	-	China: Nantong, jiangsu province	carcass	Klebsiella pneumoniae
Tunapuco	plasmid_410	P	LC521841	Escherichia coli C278 plasmid pC278_NDM5 DNA, complete sequence	-	-	-	Escherichia coli
Tunapuco	plasmid_410	P	LR883004	Escherichia coli isolate L6_E562_ETEC genome assembly, plasmid: 5	-	-	-	Escherichia coli
Tunapuco	plasmid_410	P	MW646306	Escherichia coli O25b:H4-ST131 plasmid pERB20c1, complete sequence	-	United Kingdom	feces	Escherichia coli O25b:H4-ST131
Tunapuco	plasmid_487	Q	AP019705	Escherichia coli O145:H28 10942 plasmid pO145_10942_2 DNA, complete genome	-	Japan:Miyazaki	human feces	Escherichia coli O145:H28
Tunapuco	plasmid_487	Q	CP012501	Escherichia coli strain 08-00022 plasmid pCFSAN004179G, complete genome	-	-	bagged lettuce	Escherichia coli
Tunapuco	plasmid_487	Q	CP014199	Escherichia coli strain MRE600 plasmid pMRE600-1, complete sequence	-	United Kingdom	-	Escherichia coli
Tunapuco	plasmid_487	Q	CP015141	Escherichia coli strain Ecol_732 plasmid pEC732_3, complete sequence	Homo sapiens	Thailand: Bangkok	-	Escherichia coli
Tunapuco	plasmid_487	Q	CP022458	Shigella sonnei strain 2015C-3566 plasmid unnamed1, complete sequence	Homo sapiens	USA	-	Shigella sonnei
Tunapuco	plasmid_487	Q	CP023351	Escherichia coli strain ETEC-2264 plasmid unnamed2, complete sequence	Homo sapiens	Bangladesh: Dhaka	Diarrheal stool	Escherichia coli
Tunapuco	plasmid_487	Q	CP024246	Escherichia coli O27:H7 strain B4103-1 plasmid unnamed1	-	USA:TN	-	Escherichia coli O27:H7
Tunapuco	plasmid_487	Q	CP024665	Escherichia coli strain 90-9269 plasmid unnamed4	-	Bangladesh	-	Escherichia coli
Tunapuco	plasmid_487	Q	CP026770	Shigella flexneri Y strain 93-3063 plasmid unnamed2	-	-	-	Shigella flexneri Y
Tunapuco	plasmid_487	Q	CP027324	Escherichia coli strain 2013C-3033 plasmid unnamed, complete sequence	Homo sapiens	-	stool	Escherichia coli
Tunapuco	plasmid_487	Q	CP027378	Escherichia coli strain 2013C-4404 plasmid unnamed2	Homo sapiens	-	stool	Escherichia coli
Tunapuco	plasmid_487	Q	CP027379	Escherichia coli strain 2013C-4404 plasmid unnamed3, complete sequence	Homo sapiens	-	stool	Escherichia coli
Tunapuco	plasmid_487	Q	CP027463	Escherichia coli isolate 07-4299 plasmid unnamed	-	-	-	Escherichia coli
Tunapuco	plasmid_487	Q	CP029771	Klebsiella michiganensis strain AACKY plasmid pPIMR, complete sequence	-	Canada: Regina City	wastewater treatment plant	Klebsiella michiganensis
Tunapuco	plasmid_487	Q	CP032260	Escherichia coli strain AR_0067 plasmid unnamed3, complete sequence	-	-	-	Escherichia coli
Tunapuco	plasmid_487	Q	CP036203	Escherichia coli strain L725 plasmid punnamed1, complete sequence	Homo sapiens	China: Hangzhou	feces	Escherichia coli
Tunapuco	plasmid_487	Q	CP037947	Escherichia coli strain CFSAN027346 plasmid pCFSAN027346-2, complete sequence	Homo sapiens	USA	stool	Escherichia coli
Tunapuco	plasmid_487	Q	CP038347	Escherichia coli O157:H7 strain G5295 plasmid pG5295-2, complete sequence	-	USA	-	Escherichia coli O157:H7
Tunapuco	plasmid_487	Q	CP041565	Escherichia coli strain 405 plasmid p168-2	Homo sapiens	USA	-	Escherichia coli
Tunapuco	plasmid_487	Q	CP041959	Escherichia coli strain EC2 plasmid pEC2_4, complete sequence	Homo sapiens	USA:Houston	urine	Escherichia coli
Tunapuco	plasmid_487	Q	CP042948	Escherichia coli strain 90-9133 plasmid p90-9133_1, complete sequence	Homo sapiens	Bangladesh	-	Escherichia coli
Tunapuco	plasmid_487	Q	CP043035	Escherichia coli strain XDL plasmid pXDL-2, complete sequence	Homo sapiens	China: Hangzhou	blood	Escherichia coli
Tunapuco	plasmid_487	Q	CP049613	Escherichia coli O157:H7 strain K1516 plasmid pK1516-1	-	USA	-	Escherichia coli O157:H7
Tunapuco	plasmid_487	Q	CP050997	Escherichia coli O39:NM str. F8704-2 plasmid pF8704-2_1	-	USA	-	Escherichia coli O39:NM str. F8704-2
Tunapuco	plasmid_487	Q	CP051720	Escherichia coli strain SCU-116 plasmid pSCU-116-1, complete sequence	Homo sapiens	USA: California	rectal swab from healthy college student	Escherichia coli
Tunapuco	plasmid_487	Q	CP051739	Escherichia coli strain SCU-105 plasmid pSCU-105-1, complete sequence	Homo sapiens	USA: California	rectal swab from healthy college student	Escherichia coli
Tunapuco	plasmid_487	Q	CP052260	Klebsiella pneumoniae strain E16KP0290 plasmid pE16KP0290-2, complete sequence	Homo sapiens	South Korea: Jeonnam	blood	Klebsiella pneumoniae
Tunapuco	plasmid_487	Q	CP053235	Escherichia coli strain SCU-106 plasmid pSCU-106-1, complete sequence	Homo sapiens	USA: California	rectal swab from healthy college student	Escherichia coli
Tunapuco	plasmid_487	Q	CP053733	Escherichia coli strain CP55_Sichuan plasmid pCP55-141k, complete sequence	pig	China: Sichuan	slaughterhouse	Escherichia coli
Tunapuco	plasmid_487	Q	CP054221	Escherichia coli strain EcPF18 plasmid p2, complete sequence	Homo sapiens	USA: Dallas, Texas	urine	Escherichia coli
Tunapuco	plasmid_487	Q	CP054354	Escherichia coli strain SCU-172 plasmid pSCU-172-1, complete sequence	Homo sapiens	USA: California	rectal swab from healthy college student	Escherichia coli
Tunapuco	plasmid_487	Q	CP054355	Escherichia coli strain SCU-172 plasmid pSCU-172-2, complete sequence	Homo sapiens	USA: California	rectal swab from healthy college student	Escherichia coli
Tunapuco	plasmid_487	Q	CP054380	Escherichia coli strain SCU-175 plasmid pSCU-175-1, complete sequence	Homo sapiens	USA: California	rectal swab from healthy college student	Escherichia coli
Tunapuco	plasmid_487	Q	CP054450	Escherichia coli strain SCU-488 plasmid pSCU-488-1, complete sequence	Homo sapiens	USA: California	rectal swab from healthy college student	Escherichia coli
Tunapuco	plasmid_487	Q	CP054459	Escherichia coli strain SCU-103 plasmid pSCU-103-2	Homo sapiens	USA: California	rectal swab from healthy college student	Escherichia coli
Tunapuco	plasmid_487	Q	CP054460	Escherichia coli strain SCU-103 plasmid pSCU-103-3	Homo sapiens	USA: California	rectal swab from healthy college student	Escherichia coli
Tunapuco	plasmid_487	Q	CP054943	Escherichia coli strain MS6192 plasmid pMS6192C, complete sequence	Homo sapiens	India:South	Clinical sample: urine	Escherichia coli
Tunapuco	plasmid_487	Q	CP055440	Escherichia coli strain RHBSTW-00622 plasmid pRHBSTW-00622_3, complete sequence	-	United Kingdom	Wastewater influent sample	Escherichia coli
Tunapuco	plasmid_487	Q	CP056607	Escherichia coli strain RHBSTW-00321 plasmid pRHBSTW-00321_4, complete sequence	-	United Kingdom	Wastewater influent sample	Escherichia coli
Tunapuco	plasmid_487	Q	CP056610	Escherichia coli strain RHBSTW-00320 plasmid pRHBSTW-00320_3, complete sequence	-	United Kingdom	Wastewater influent sample	Escherichia coli
Tunapuco	plasmid_487	Q	CP056615	Escherichia coli strain RHBSTW-00317 plasmid pRHBSTW-00317_3, complete sequence	-	United Kingdom	Wastewater influent sample	Escherichia coli
Tunapuco	plasmid_487	Q	CP056818	Escherichia coli strain RHBSTW-00147 plasmid pRHBSTW-00147_3, complete sequence	-	United Kingdom	Wastewater effluent sample	Escherichia coli
Tunapuco	plasmid_487	Q	CP056904	Escherichia coli strain RHBSTW-00014 plasmid pRHBSTW-00014_3, complete sequence	-	United Kingdom	Wastewater influent sample	Escherichia coli
Tunapuco	plasmid_487	Q	CP058225	Escherichia coli strain 550 plasmid p550_IncB_O_K_Z, complete sequence	Homo sapiens	Italy: Milan	Rectal swab	Escherichia coli
Tunapuco	plasmid_487	Q	CP064107	Escherichia coli strain IR53017 plasmid unnamed4, complete sequence	Homo sapiens	China: Beijing	-	Escherichia coli
Tunapuco	plasmid_487	Q	CP065621	Escherichia coli strain FDAARGOS_942 plasmid unnamed3	-	-	-	Escherichia coli
Tunapuco	plasmid_487	Q	CP069530	Escherichia coli strain FDAARGOS_1252 plasmid unnamed2	Homo sapiens	USA: WA	-	Escherichia coli
Tunapuco	plasmid_487	Q	CP069648	Escherichia coli O7:H4 strain MIN14 plasmid pMUB-MIN14-2, complete sequence	Homo sapiens	Poland: Bialystok	upper respiratory tract	Escherichia coli O7:H4
Tunapuco	plasmid_487	Q	CP070396	Escherichia coli strain CFSAN083829 plasmid pCFSAN083829_3, complete sequence	-	Romania	chicken meat inner strip	Escherichia coli
Tunapuco	plasmid_487	Q	CP075654	Escherichia coli strain STEC17-183 plasmid pSTEC17_183-b, complete sequence	Homo sapiens	Switzerland: Zurich	stool	Escherichia coli
Tunapuco	plasmid_487	Q	CP075699	Escherichia coli strain STEC2018-607 plasmid pSTEC2018_607-b, complete sequence	Homo sapiens	Switzerland: Zurich	stool	Escherichia coli
Tunapuco	plasmid_487	Q	CU928147	Escherichia coli str. ED1a plasmid pECOED, complete genome	-	-	-	Escherichia coli ED1a
Tunapuco	plasmid_487	Q	GU256641	Escherichia coli plasmid p3521, complete sequence	-	-	-	Escherichia coli
Tunapuco	plasmid_487	Q	LR213460	Shigella sonnei strain AUSMDU00008333 genome assembly, plasmid: 3	-	-	faeces	Shigella sonnei
Tunapuco	plasmid_487	Q	LR595877	Escherichia coli strain VREC-hospital6489704 genome assembly, plasmid: 1	-	-	faeces	Escherichia coli
Tunapuco	plasmid_487	Q	LR595880	Escherichia coli strain VREC-hospital6489880 genome assembly, plasmid: 1	-	-	blood	Escherichia coli
Tunapuco	plasmid_487	Q	LR595888	Escherichia coli strain VREC-hospital6489851 genome assembly, plasmid: 1	-	-	faeces	Escherichia coli
Tunapuco	plasmid_487	Q	LR595889	Escherichia coli strain VREC-hospital6489712 genome assembly, plasmid: 1	-	-	faeces	Escherichia coli
Tunapuco	plasmid_487	Q	LR882999	Escherichia coli isolate L3_E36_ETEC genome assembly, plasmid: 3	-	-	-	Escherichia coli
Tunapuco	plasmid_487	Q	LR883001	Escherichia coli isolate L6_E562_ETEC genome assembly, plasmid: 2	-	-	-	Escherichia coli
Tunapuco	plasmid_487	Q	MF344576	Escherichia coli strain 15061806 plasmid p61806-CTXM, complete sequence	-	China	-	Escherichia coli
Tunapuco	plasmid_487	Q	MH287044	Escherichia coli strain 5.1-R1 plasmid pCERC6, complete sequence	Homo sapiens (healthy adult)	Australia: Sydney	gut	Escherichia coli
Tunapuco	plasmid_487	Q	MH618673	Escherichia coli strain 838B plasmid p838B-R, complete sequence	Homo sapiens	Australia	feces	Escherichia coli
Tunapuco	plasmid_487	Q	MN480462	Klebsiella pneumoniae strain KP16-19 plasmid pKP16-19-tet(A), complete sequence	Homo sapiens	China	sputum	Klebsiella pneumoniae
Yanomami	plasmid_529	S	AP019676	Escherichia coli GSH8M-2 plasmid pGSH8M-2-1 DNA, complete genome	-	Japan:Tokyo	wastewater treatment plant effluent	Escherichia coli
Yanomami	plasmid_529	S	AY214164	Escherichia coli plasmid pAPEC-O2-R, complete sequence	-	-	-	Escherichia coli
Yanomami	plasmid_529	S	AY545598	Escherichia coli plasmid pAPEC-O2-ColV, complete sequence	-	-	-	Escherichia coli
Yanomami	plasmid_529	S	CP011916	Escherichia coli strain PSUO2 plasmid pPSUO2, complete sequence	Gallus gallus domesticus	USA	peritoneal cavity	Escherichia coli
Yanomami	plasmid_529	S	CP012683	Salmonella enterica subsp. enterica serovar Typhimurium strain 33676 plasmid p33673_IncF, complete sequence	Homo sapiens; female	Mexico: Mexico City	blood-culture	Salmonella enterica subsp. enterica serovar Typhimurium
Yanomami	plasmid_529	S	CP012928	Salmonella enterica subsp. enterica serovar Heidelberg strain 12-4374 plasmid p12-4374_62, complete sequence	Homo sapiens	Canada: Quebec	human stool	Salmonella enterica subsp. enterica serovar Heidelberg
Yanomami	plasmid_529	S	CP015914	Escherichia coli strain 210205630 plasmid pSLy2, complete sequence	-	USA	swine cecum	Escherichia coli
Yanomami	plasmid_529	S	CP019261	Escherichia coli strain 13C1065T plasmid p13C1065T-2, complete sequence	chicken	Hong Kong	stool	Escherichia coli
Yanomami	plasmid_529	S	CP019561	Escherichia coli strain KSC1031 plasmid pMRGN1031, complete sequence	-	USA	porcine	Escherichia coli
Yanomami	plasmid_529	S	CP020515	Escherichia coli strain 219 plasmid unnamed, complete sequence	Homo sapiens	USA:Boston	blood	Escherichia coli
Yanomami	plasmid_529	S	CP024864	Escherichia coli strain AR_0015 plasmid unitig_2_pilon, complete sequence	-	-	-	Escherichia coli
Yanomami	plasmid_529	S	CP026403	Escherichia coli strain ECONIH4 plasmid pECO-816c, complete sequence	-	USA	-	Escherichia coli
Yanomami	plasmid_529	S	CP029243	Escherichia coli strain ECCRA-119 plasmid pTB201, complete sequence	-	China:Zhejiang	feces	Escherichia coli
Yanomami	plasmid_529	S	CP032074	Escherichia coli strain CT29 plasmid p.CT29-P1, complete sequence	Avian	China	-	Escherichia coli
Yanomami	plasmid_529	S	CP032799	Escherichia coli strain ERL06-2497 plasmid pERL06-2497-2, complete sequence	-	New Zealand	bovine	Escherichia coli
Yanomami	plasmid_529	S	CP037904	Escherichia coli strain LHM10-1 plasmid unnamed1, complete sequence	pig	China:Jiangxi	feces	Escherichia coli
Yanomami	plasmid_529	S	CP038413	Escherichia coli O157:H7 strain 493/89 plasmid p493-89-1, complete sequence	Homo sapiens	Germany	-	Escherichia coli O157:H7
Yanomami	plasmid_529	S	CP040808	Escherichia fergusonii strain EFCF056 plasmid pEF03, complete sequence	chicken	China: Zhejiang	feces	Escherichia fergusonii
Yanomami	plasmid_529	S	CP041111	Escherichia coli strain ECCTRSRTH03 plasmid unnamed1, complete sequence	Swine	Thailand: Nakhon Pathom	Rectal swab	Escherichia coli
Yanomami	plasmid_529	S	CP042586	Escherichia coli strain LD91-1 plasmid pLD91-1-146kb, complete sequence	-	China: Dafeng	feces	Escherichia coli
Yanomami	plasmid_529	S	CP042600	Escherichia coli strain NCYU-29-69 plasmid pNCYU-29-69-1, complete sequence	Sus scrofa domesticus	Taiwan	-	Escherichia coli
Yanomami	plasmid_529	S	CP045934	Shigella sonnei strain AUSMDU00010534 plasmid pAUSMDU00010534_02, complete sequence	Homo sapiens	Australia	-	Shigella sonnei
Yanomami	plasmid_529	S	CP045943	Shigella flexneri 2a strain AUSMDU00010535 plasmid pAUSMDU00010535_02, complete sequence	Homo sapiens	Australia	-	Shigella flexneri 2a
Yanomami	plasmid_529	S	CP046718	Escherichia coli strain T16R plasmid pT16R-2, complete sequence	pet dog	China: Henan	-	Escherichia coli
Yanomami	plasmid_529	S	CP047667	Escherichia coli strain LD26-1 plasmid pLD26-1-135kb, complete sequence	-	China: Dafeng	feces	Escherichia coli
Yanomami	plasmid_529	S	CP047878	Escherichia coli strain LD22-1 plasmid pLD22-1-135kb, complete sequence	-	China: Dafeng	feces	Escherichia coli
Yanomami	plasmid_529	S	CP048300	Salmonella enterica subsp. enterica serovar Schwarzengrund strain WAPHL_SAL-A00527 plasmid pN1566-3, complete sequence	-	USA:MD	ground turkey	Salmonella enterica subsp. enterica serovar Schwarzengrund
Yanomami	plasmid_529	S	CP048302	Salmonella enterica subsp. enterica serovar Schwarzengrund strain WAPHL-SAL-A00375 plasmid p28945-1, complete sequence	-	USA:MD	ground turkey	Salmonella enterica subsp. enterica serovar Schwarzengrund
Yanomami	plasmid_529	S	CP049164	Shigella sonnei strain 3123885 plasmid p3123885, complete sequence	Homo sapiens	Switzerland	stool	Shigella sonnei
Yanomami	plasmid_529	S	CP051433	Escherichia sp. SCLE84 plasmid pSCLE3, complete sequence	swine	China:Sichuan	-	Escherichia sp. SCLE84
Yanomami	plasmid_529	S	CP053755	Shigella sonnei strain 506 plasmid pMHMC-004, complete sequence	Homo sapiens	USA:Boston	stool	Shigella sonnei
Yanomami	plasmid_529	S	CP055627	Escherichia coli strain RHB38-C13 plasmid pRHB38-C13_4, complete sequence	-	United Kingdom	Pooled pig faecal samples collected from floor of farm	Escherichia coli
Yanomami	plasmid_529	S	CP056948	Escherichia coli strain RHB42-C02 plasmid pRHB42-C02_2, complete sequence	-	United Kingdom	Pooled sheep faecal samples collected from floor of farm	Escherichia coli
Yanomami	plasmid_529	S	CP057943	Escherichia coli strain RHB09-C15 plasmid pRHB09-C15_2, complete sequence	-	United Kingdom	Pooled cattle faecal samples collected from floor of farm	Escherichia coli
Yanomami	plasmid_529	S	CP058915	Escherichia coli strain HH12 plasmid pHH12_P2, complete sequence	-	-	-	Escherichia coli
Yanomami	plasmid_529	S	CP061750	Escherichia coli O15:H12 strain 2273-PO3 plasmid unnamed1, complete sequence	Ovis aries	USA: Midwest	finished sheep/lamb carcass in sales cooler	Escherichia coli O15:H12
Yanomami	plasmid_529	S	CP061751	Escherichia coli O15:H12 strain 2273-PO3 plasmid unnamed2, complete sequence	Ovis aries	USA: Midwest	finished sheep/lamb carcass in sales cooler	Escherichia coli O15:H12
Yanomami	plasmid_529	S	CP062902	Escherichia coli O152:H23 strain Res13-Lact-ER01-35 plasmid unnamed1009, complete sequence	Sus scrofa domesticus	Canada: Quebec	feces	Escherichia coli O152:H23
Yanomami	plasmid_529	S	CP063370	Escherichia coli strain 1409 plasmid p113.6k, complete sequence	Gallus gallus	USA: Arkansas commercial broiler farm	leg bone from commercial broiler	Escherichia coli
Yanomami	plasmid_529	S	CP075464	Escherichia coli strain NT1F10 plasmid pNT1F10-102k, complete sequence	pig	China	pig farm	Escherichia coli
Yanomami	plasmid_529	S	LR740760	Escherichia coli strain BEN5202 genome assembly, plasmid: pbAPEC5202	-	-	laying hen withcolibacillosis	Escherichia coli
Yanomami	plasmid_529	S	LT883139	Escherichia coli isolate 6666666.257727.embl genome assembly, plasmid: I	-	-	fecal	Escherichia coli
Yanomami	plasmid_529	S	MG014722	Escherichia coli strain P2-3 plasmid pP2-3T, complete sequence	Pig	China	-	Escherichia coli
Yanomami	plasmid_529	S	MK134376	Escherichia coli strain 47EC plasmid p47EC, complete sequence	pig	-	fecal swab	Escherichia coli
Yanomami	plasmid_529	S	MN583554	Escherichia coli strain M17224 plasmid p17511_70, complete sequence	-	Argentina	urine	Escherichia coli
Yanomami	plasmid_529	S	MT648288	Escherichia coli strain 253 plasmid p253, complete sequence	-	China	-	Escherichia coli
Yanomami	plasmid_529	S	MW390524	Escherichia coli strain ESBL3156 plasmid pESBL3156-IncF, partial sequence	-	-	Chicken	Escherichia coli
Yanomami	plasmid_529	S	MW651979	Escherichia coli strain DR162-CEF plasmid pDR162-CEF-C genomic sequence	Milvus migrans	Russia	cloacal sample	Escherichia coli
Yanomami	plasmid_214	T	AP022153	Klebsiella quasipneumoniae plasmid pWP5-S18-ESBL-05_11 DNA, complete genome, strain: WP5-S18-ESBL-05	-	Japan:Tokyo	wastewater treatment plant effluent	Klebsiella quasipneumoniae
Yanomami	plasmid_214	T	CP025818	Klebsiella pneumoniae strain Kp81 plasmid pKp81_2	Homo sapiens	Brazil:Minas Gerais	urine	Klebsiella pneumoniae
Yanomami	plasmid_214	T	CP035388	Enterobacter hormaechei strain S11_16 plasmid unnamed3, complete sequence	Homo sapiens	United Kingdom	-	Enterobacter hormaechei
Yanomami	plasmid_214	T	CP039508	Salmonella enterica subsp. enterica serovar Worthington strain 7101.67 plasmid p7101_67-5, complete sequence	Homo sapiens	Switzerland: Bern	Stools	Salmonella enterica subsp. enterica serovar Worthington
Yanomami	plasmid_214	T	CP039609	Salmonella enterica subsp. enterica serovar 1,4,[5],12:i:- strain PNCS014873 plasmid p14-7355.2, complete sequence	Homo sapiens	Canada: QC	-	Salmonella enterica subsp. enterica serovar 1,4,[5],12:i:-
Yanomami	plasmid_214	T	CP045445	Salmonella enterica subsp. enterica serovar Schwarzengrund strain 9355 plasmid p2_9355, complete sequence	Poultry	Brazil	cloacal swabs	Salmonella enterica subsp. enterica serovar Schwarzengrund
Yanomami	plasmid_214	T	CP045448	Salmonella enterica subsp. enterica serovar Schwarzengrund strain 12888 plasmid p3_12888, complete sequence	Poultry	Brazil	cloacal swabs	Salmonella enterica subsp. enterica serovar Schwarzengrund
Yanomami	plasmid_214	T	CP046339	Burkholderia multivorans strain FDAARGOS_719 plasmid unnamed1, complete sequence	Homo sapiens	USA: MN	clinical isolate	Burkholderia multivorans
Yanomami	plasmid_214	T	CP048315	Escherichia coli strain 32-4 plasmid p32-4_E, complete sequence	-	Switzerland	environment	Escherichia coli
Yanomami	plasmid_214	T	CP057009	Escherichia coli strain RHB41-C01 plasmid pRHB41-C01_3, complete sequence	-	United Kingdom	Pooled pig faecal samples collected from floor of farm	Escherichia coli
Yanomami	plasmid_214	T	CP060511	Salmonella enterica strain SLR1_7697 plasmid pS7697-3, complete sequence	-	Russia	-	Salmonella enterica
Yanomami	plasmid_214	T	CP063728	Escherichia coli strain 18MD05VL07 005213EC plasmid pVPS18EC0676-5, complete sequence	-	USA:MD	Veal	Escherichia coli
Yanomami	plasmid_214	T	CP066334	Salmonella enterica subsp. enterica serovar Albany strain CFSAN103854 plasmid pUWI-F1, complete sequence	-	Trinidad and Tobago	cloacae swab- farm	Salmonella enterica subsp. enterica serovar Albany
Yanomami	plasmid_214	T	CP069468	Escherichia coli strain FDAARGOS_1249 plasmid unnamed9	Homo sapiens	USA: WA	-	Escherichia coli
Yanomami	plasmid_214	T	CP069577	Escherichia coli strain FDAARGOS_1250 plasmid unnamed7, complete sequence	Homo sapiens	USA: WA	-	Escherichia coli
Yanomami	plasmid_214	T	CP069690	Escherichia coli O176:H45 strain MIN9 plasmid pMUB-MIN9-7, complete sequence	Homo sapiens	Poland: Bialystok	wound	Escherichia coli O176:H45
Yanomami	plasmid_214	T	CP070181	Klebsiella pneumoniae strain FDAARGOS_1330 plasmid unnamed9, complete sequence	Homo sapiens	USA: WA	-	Klebsiella pneumoniae
Yanomami	plasmid_214	T	GQ412195	Salmonella enterica subsp. enterica serovar Infantis strain M7849 plasmid pPAB19, complete sequence	-	-	-	Salmonella enterica subsp. enterica serovar Infantis
Yanomami	plasmid_214	T	KX452393	Escherichia coli plasmid pFP119, complete sequence	Turkey	Brazil	-	Escherichia coli
Yanomami	plasmid_214	T	MF554640	uncultured bacterium clone AA-103 plasmid pPICR, complete sequence	-	Canada	Regina waste water treatment plant	uncultured bacterium
Yanomami	plasmid_214	T	MH339998	Uncultured bacterium plasmid pHTP1 clone AA-110, complete sequence	-	Canada	mixed greens	uncultured bacterium
Yanomami	plasmid_214	T	MK191837	Salmonella enterica subsp. enterica serovar Typhimurium var. 5- strain 33 plasmid, partial sequence	-	-	swine	Salmonella enterica subsp. enterica serovar Typhimurium var. 5-
Yanomami	plasmid_214	T	MK191838	Salmonella enterica subsp. enterica serovar Agona strain 44 plasmid, partial sequence	-	-	swine	Salmonella enterica subsp. enterica serovar Agona
Yanomami	plasmid_214	T	MK191842	Salmonella enterica subsp. enterica serovar Heidelberg strain 69 plasmid, partial sequence	-	-	swine	Salmonella enterica subsp. enterica serovar Heidelberg
Yanomami	plasmid_214	T	MT560070	Klebsiella pneumoniae strain RIVM_C014947 plasmid pRIVM_C014947_7	-	-	-	Klebsiella pneumoniae
